# Supplementary material for: Dynamic expression of chromatin modifiers during developmental transitions in mouse preimplantation embryos
Source: Sci Rep. 2015 Sep 25;5:14347. doi: 10.1038/srep14347 (PMC4585904; doi:10.1038/srep14347)
Supplement: Supplementary Dataset 1 [file srep14347-s2.xls]

## Sheet: CodeBook.S1
Gene	Gene name
Refseq	Refseq gene ID
Extended gene name	Extended gene symbol consisting of the official gene name, alternative gene name (where applicable), main molecular activity (CR – chromatin remodelling; DNA – DNA binding; DNAme – DNA methylation; HDM – histone demethylation; HR – histone binding; HMT – histone methylation; HK – housekeeping; SIG – signalling), important functional domains (SET – SET histone methyltransferase domain; ZnF – Zn-fi…
Chromosome	Chromosome number, on which the gene is located
a_MII.1	log2 normalized expression value from single oocyte samples
a_MII.10	log2 normalized expression value from single oocyte samples
a_MII.11	log2 normalized expression value from single oocyte samples
a_MII.12	log2 normalized expression value from single oocyte samples
a_MII.2	log2 normalized expression value from single oocyte samples
a_MII.3	log2 normalized expression value from single oocyte samples
a_MII.4	log2 normalized expression value from single oocyte samples
a_MII.6	log2 normalized expression value from single oocyte samples
a_MII.7	log2 normalized expression value from single oocyte samples
a_MII.8	log2 normalized expression value from single oocyte samples
a_MII.9	log2 normalized expression value from single oocyte samples
b_zyg.1	log2 normalized expression value from single zygote samples
b_zyg.2	log2 normalized expression value from single zygote samples
b_zyg.3	log2 normalized expression value from single zygote samples
b_zyg.A01	log2 normalized expression value from single zygote samples
b_zyg.A02	log2 normalized expression value from single zygote samples
b_zyg.A03	log2 normalized expression value from single zygote samples
b_zyg.A04	log2 normalized expression value from single zygote samples
b_zyg.A05	log2 normalized expression value from single zygote samples
b_zyg.A06	log2 normalized expression value from single zygote samples
b_zyg.A07	log2 normalized expression value from single zygote samples
b_zyg.A08	log2 normalized expression value from single zygote samples
b_zyg.A09	log2 normalized expression value from single zygote samples
b_zyg.A10	log2 normalized expression value from single zygote samples
b_zyg.A11	log2 normalized expression value from single zygote samples
c_2c.A.bX1	log2 normalized expression value from single 2-cell blastomere samples
c_2c.A.bX10	log2 normalized expression value from single 2-cell blastomere samples
c_2c.A.bX11	log2 normalized expression value from single 2-cell blastomere samples
c_2c.A.bX2	log2 normalized expression value from single 2-cell blastomere samples
c_2c.A.bX3	log2 normalized expression value from single 2-cell blastomere samples
c_2c.A.bX4	log2 normalized expression value from single 2-cell blastomere samples
c_2c.A.bX5	log2 normalized expression value from single 2-cell blastomere samples
c_2c.A.bX6	log2 normalized expression value from single 2-cell blastomere samples
c_2c.A.bX7	log2 normalized expression value from single 2-cell blastomere samples
c_2c.A.bX8	log2 normalized expression value from single 2-cell blastomere samples
c_2c.A.bX9	log2 normalized expression value from single 2-cell blastomere samples
c_2c.A.e1	log2 normalized expression value from single 2-cell blastomere samples
c_2c.A.e1b1	log2 normalized expression value from single 2-cell blastomere samples
c_2c.A.e1b2	log2 normalized expression value from single 2-cell blastomere samples
c_2c.A.e2	log2 normalized expression value from single 2-cell blastomere samples
c_2c.A.e3	log2 normalized expression value from single 2-cell blastomere samples
c_2c.A.e5b1	log2 normalized expression value from single 2-cell blastomere samples
c_2c.A.e5b2	log2 normalized expression value from single 2-cell blastomere samples
c_2c.e1	log2 normalized expression value from single 2-cell embryo samples
c_2c.e2	log2 normalized expression value from single 2-cell embryo samples
c_2c.e3	log2 normalized expression value from single 2-cell embryo samples
d_3c.e1_b1	log2 normalized expression value from single 3-cellblastomere samples
d_3c.e1_b2	log2 normalized expression value from single 3-cellblastomere samples
d_3c.e1_b3	log2 normalized expression value from single 3-cellblastomere samples
d_3c.e2_b1	log2 normalized expression value from single 3-cellblastomere samples
d_3c.e2_b2	log2 normalized expression value from single 3-cellblastomere samples
d_3c.e2_b2-3	log2 normalized expression value from single 3-cellblastomere samples
d_3c.e3_b1	log2 normalized expression value from single 3-cellblastomere samples
e_4c.e1	log2 normalized expression value from single 4-cell embryo samples
e_4c.e2	log2 normalized expression value from single 4-cell embryo samples
e_4c.e3	log2 normalized expression value from single 4-cell embryo samples
e_4c.e4_b1	log2 normalized expression value from single 4-cell blastomere samples
e_4c.e4_b2	log2 normalized expression value from single 4-cell blastomere samples
e_4c.e5_b1	log2 normalized expression value from single 4-cell blastomere samples
e_4c.e5_b2	log2 normalized expression value from single 4-cell blastomere samples
e_4c.e5_b3	log2 normalized expression value from single 4-cell blastomere samples
e_4c.e6_b1	log2 normalized expression value from single 4-cell blastomere samples
e_4c.e6_b2	log2 normalized expression value from single 4-cell blastomere samples
e_4c.e6_b3	log2 normalized expression value from single 4-cell blastomere samples
e_4c.e6_b4	log2 normalized expression value from single 4-cell blastomere samples
f_8c.e1	log2 normalized expression value from single 4-cell embryo samples
f_8c.e2	log2 normalized expression value from single 4-cell embryo samples
f_8c.e3	log2 normalized expression value from single 4-cell embryo samples
f_8c.e4_b1	log2 normalized expression value from single 8-cell blastomere samples
f_8c.e4_b2	log2 normalized expression value from single 8-cell blastomere samples
f_8c.e4_b3	log2 normalized expression value from single 8-cell blastomere samples
f_8c.e4_b4	log2 normalized expression value from single 8-cell blastomere samples
f_8c.e4_b5	log2 normalized expression value from single 8-cell blastomere samples
f_8c.e4_b6	log2 normalized expression value from single 8-cell blastomere samples
f_8c.e4_b7	log2 normalized expression value from single 8-cell blastomere samples
f_8c.e4_b8	log2 normalized expression value from single 8-cell blastomere samples
f_8c.e5_b1	log2 normalized expression value from single 8-cell blastomere samples
f_8c.e5_b2	log2 normalized expression value from single 8-cell blastomere samples
f_8c.e5_b3	log2 normalized expression value from single 8-cell blastomere samples
f_8c.e5_b4	log2 normalized expression value from single 8-cell blastomere samples
f_8c.e5_b5	log2 normalized expression value from single 8-cell blastomere samples
f_8c.e5_b6	log2 normalized expression value from single 8-cell blastomere samples
f_8c.e5_b7	log2 normalized expression value from single 8-cell blastomere samples
f_8c.e5_b8	log2 normalized expression value from single 8-cell blastomere samples
f_8c.e6_b1	log2 normalized expression value from single 8-cell blastomere samples
f_8c.e6_b2	log2 normalized expression value from single 8-cell blastomere samples
f_8c.e6_b3	log2 normalized expression value from single 8-cell blastomere samples
f_8c.e6_b4	log2 normalized expression value from single 8-cell blastomere samples
f_8c.e6_b5	log2 normalized expression value from single 8-cell blastomere samples
f_8c.e7_b1	log2 normalized expression value from single 8-cell blastomere samples
f_8c.e7_b2	log2 normalized expression value from single 8-cell blastomere samples
f_8c.e7_b3	log2 normalized expression value from single 8-cell blastomere samples
g_mor.4_b1	log2 normalized expression value from single 16-cell blastomere samples
g_mor.4_b10	log2 normalized expression value from single 16-cell blastomere samples
g_mor.4_b15-17	log2 normalized expression value from single 16-cell blastomere samples
g_mor.4_b2	log2 normalized expression value from single 16-cell blastomere samples
g_mor.4_b7	log2 normalized expression value from single 16-cell blastomere samples
g_mor.4_b9	log2 normalized expression value from single 16-cell blastomere samples
g_mor.5_b10	log2 normalized expression value from single 16-cell blastomere samples
g_mor.5_b11	log2 normalized expression value from single 16-cell blastomere samples
g_mor.5_b12	log2 normalized expression value from single 16-cell blastomere samples
g_mor.5_b13-14	log2 normalized expression value from single 16-cell blastomere samples
g_mor.5_b15-16	log2 normalized expression value from single 16-cell blastomere samples
g_mor.5_b4	log2 normalized expression value from single 16-cell blastomere samples
g_mor.5_b5	log2 normalized expression value from single 16-cell blastomere samples
g_mor.5_b6	log2 normalized expression value from single 16-cell blastomere samples
g_mor.5_b7	log2 normalized expression value from single 16-cell blastomere samples
g_mor.5_b9	log2 normalized expression value from single 16-cell blastomere samples
gg_mor.4_b11	log2 normalized expression value from single 16-cell blastomere samples
gg_mor.4_b13-14	log2 normalized expression value from single 16-cell blastomere samples
gg_mor.4_b18-20	log2 normalized expression value from single 16-cell blastomere samples
gg_mor.4_b4	log2 normalized expression value from single 16-cell blastomere samples
gg_mor.4_b5	log2 normalized expression value from single 16-cell blastomere samples
gg_mor.4_b6	log2 normalized expression value from single 16-cell blastomere samples
gg_mor.4_b8	log2 normalized expression value from single 16-cell blastomere samples
gg_mor.5_b1	log2 normalized expression value from single 16-cell blastomere samples
gg_mor.5_b17-19	log2 normalized expression value from single 16-cell blastomere samples
gg_mor.5_b8	log2 normalized expression value from single 16-cell blastomere samples
ggg_mor.1	log2 normalized expression value from single 16-cell embryo samples
ggg_mor.2	log2 normalized expression value from single 16-cell embryo samples
ggg_mor.3	log2 normalized expression value from single 16-cell embryo samples
h_blast.02_ICM	log2 normalized expression value from a 32-cell, inner blastomere group sample
h_blast.04	log2 normalized expression value from single 32-cell embryo samples
h_blast.05	log2 normalized expression value from single 32-cell embryo samples
h_blast.06	log2 normalized expression value from single 32-cell embryo samples
h_blast.07_TE	log2 normalized expression value from a 32-cell, outer blastomere group sample
hh_blast.01_b13	log2 normalized expression value from single 32-cell blastomere samples
hh_blast.01_b3	log2 normalized expression value from single 32-cell blastomere samples
hh_blast.01_b5	log2 normalized expression value from single 32-cell blastomere samples
hh_blast.01_b9	log2 normalized expression value from single 32-cell blastomere samples
hh_blast.08_b10	log2 normalized expression value from single 32-cell blastomere samples
hh_blast.08_b9	log2 normalized expression value from single 32-cell blastomere samples
hh_blast.09_b11.12.13.14	log2 normalized expression value from single 32-cell blastomere samples
hh_blast.09_b15.16	log2 normalized expression value from single 32-cell blastomere samples
hh_blast.09_b17.18.19.20.21	log2 normalized expression value from single 32-cell blastomere samples
hh_blast.09_b2	log2 normalized expression value from single 32-cell blastomere samples
hh_blast.09_b22.23.24.25.26	log2 normalized expression value from single 32-cell blastomere samples
hh_blast.09_b3.4	log2 normalized expression value from single 32-cell blastomere samples
hh_blast.13_b10.11	log2 normalized expression value from single 32-cell blastomere samples
hh_blast.13_b8.9	log2 normalized expression value from single 32-cell blastomere samples
hhh_blast.01_b1	log2 normalized expression value from single 32-cell blastomere samples
hhh_blast.01_b10.11	log2 normalized expression value from single 32-cell blastomere samples
hhh_blast.01_b15.16.17.18	log2 normalized expression value from single 32-cell blastomere samples
hhh_blast.01_b2	log2 normalized expression value from single 32-cell blastomere samples
hhh_blast.01_b4	log2 normalized expression value from single 32-cell blastomere samples
hhh_blast.01_b6	log2 normalized expression value from single 32-cell blastomere samples
hhh_blast.01_b7	log2 normalized expression value from single 32-cell blastomere samples
hhh_blast.01_b8	log2 normalized expression value from single 32-cell blastomere samples
hhh_blast.08_b1	log2 normalized expression value from single 32-cell blastomere samples
hhh_blast.08_b12	log2 normalized expression value from single 32-cell blastomere samples
hhh_blast.08_b12.13	log2 normalized expression value from single 32-cell blastomere samples
hhh_blast.08_b14	log2 normalized expression value from single 32-cell blastomere samples
hhh_blast.08_b2	log2 normalized expression value from single 32-cell blastomere samples
hhh_blast.08_b3	log2 normalized expression value from single 32-cell blastomere samples
hhh_blast.08_b4	log2 normalized expression value from single 32-cell blastomere samples
hhh_blast.08_b5.6.7.8	log2 normalized expression value from single 32-cell blastomere samples
hhh_blast.09_b5.6.7	log2 normalized expression value from single 32-cell blastomere samples
hhh_blast.09_b8	log2 normalized expression value from single 32-cell blastomere samples
hhh_blast.09_b9.10	log2 normalized expression value from single 32-cell blastomere samples
hhh_blast.10_b1	log2 normalized expression value from single 32-cell blastomere samples
hhh_blast.10_b2	log2 normalized expression value from single 32-cell blastomere samples
hhh_blast.10_b3	log2 normalized expression value from single 32-cell blastomere samples
hhh_blast.10_b4.b5	log2 normalized expression value from single 32-cell blastomere samples
hhh_blast.10_b6	log2 normalized expression value from single 32-cell blastomere samples
hhh_blast.11_b1	log2 normalized expression value from single 32-cell blastomere samples
hhh_blast.11_b3	log2 normalized expression value from single 32-cell blastomere samples
hhh_blast.11_b4.b5	log2 normalized expression value from single 32-cell blastomere samples
hhh_blast.12_b1	log2 normalized expression value from single 32-cell blastomere samples
hhh_blast.12_b11	log2 normalized expression value from single 32-cell blastomere samples
hhh_blast.12_b12	log2 normalized expression value from single 32-cell blastomere samples
hhh_blast.12_b2	log2 normalized expression value from single 32-cell blastomere samples
hhh_blast.12_bb4-10	log2 normalized expression value from single 32-cell blastomere samples
hhh_blast.13_b1	log2 normalized expression value from single 32-cell blastomere samples
hhh_blast.13_b2	log2 normalized expression value from single 32-cell blastomere samples
hhh_blast.13_b3.4	log2 normalized expression value from single 32-cell blastomere samples
hhh_blast.13_b5.6.7	log2 normalized expression value from single 32-cell blastomere samples
i_ESC.a.200_1	log2 normalized expression value from ESC RNA samples
i_ESC.a.200_2	log2 normalized expression value from ESC RNA samples
i_ESC.a.200_3	log2 normalized expression value from ESC RNA samples
i_ESC.b.100pg	log2 normalized expression value from ESC RNA samples
i_ESC.b.200pg	log2 normalized expression value from ESC RNA samples
i_ESC.b.25pg	log2 normalized expression value from ESC RNA samples
i_ESC.b.50pg	log2 normalized expression value from ESC RNA samples
i_ESC2_160	log2 normalized expression value from ESC RNA samples
i_ESC2_32	log2 normalized expression value from ESC RNA samples
i_ESC2_800	log2 normalized expression value from ESC RNA samples

## Sheet: Dataframe.S1
Gene	Refseq	Extended gene name	Chromosome	a_MII.1	a_MII.10	a_MII.11	a_MII.12	a_MII.2	a_MII.3	a_MII.4	a_MII.6	a_MII.7	a_MII.8	a_MII.9	b_zyg.1	b_zyg.2	b_zyg.3	b_zyg.A01	b_zyg.A02	b_zyg.A03	b_zyg.A04	b_zyg.A05	b_zyg.A06	b_zyg.A07	b_zyg.A08	b_zyg.A09	b_zyg.A10	b_zyg.A11	c_2c.A.bX1	c_2c.A.bX10	c_2c.A.bX11	c_2c.A.bX2	c_2c.A.bX3	c_2c.A.bX4	c_2c.A.bX5	c_2c.A.bX6	c_2c.A.bX7	c_2c.A.bX8	c_2c.A.bX9	c_2c.A.e1	c_2c.A.e1b1	c_2c.A.e1b2	c_2c.A.e2	c_2c.A.e3	c_2c.A.e5b1	c_2c.A.e5b2	c_2c.e1	c_2c.e2	c_2c.e3
2410016O06Rik	BC138094	2410016O06Rik_NO66_HDM_JmjC_H3K4_H3K36	chr12	-17.3975	-7.94334	-9.37191	-17.0961	-9.346	-8.14217	-17.1545	-17.7204	-17.1425	-9.07393	-16.719	-17.6476	-17.8469	-18.0998	-17.1834	-7.21455	-7.40405	-16.6822	-16.985	-8.92201	-9.76435	-16.7219	-8.8971	-16.8019	-7.95569	-1.23992	-1.88278	-13.7368	-0.681943	-0.802971	-12.643	-0.0537475	-2.16348	-2.26054	-14.3196	-13.7442	-4.6082	-5.15383	-2.06335	-5.38379	-1.1708	-0.464967	-11.8872	-0.868708	-0.272683	0.320511
ASF1A	NM_025541	ASF1A_CR	chr10	2.85381	2.99793	2.85421	3.10314	2.99464	2.65811	3.03874	4.16178	2.98892	3.34614	2.88161	3.89279	3.87014	3.39449	2.79133	3.2906	2.89253	3.0233	3.0123	2.87282	2.99255	3.4522	3.27585	3.46093	3.51723	0.790863	0.659111	0.580761	-0.607872	-1.56356	0.210366	-0.676629	0.674723	0.538743	-0.279983	0.150464	-0.0923749	-0.339441	-0.250384	0.603482	-0.0982695	0.00819573	-0.507033	-0.0250502	-0.0256887	1.19148
ASF1B	NM_024184	ASF1B_CR	chr8	1.25767	1.55783	1.25714	1.66665	1.43145	1.37561	1.28194	2.02025	1.3366	0.470243	1.70743	1.68071	1.21551	0.911905	1.32794	1.16417	1.50156	0.63933	1.53432	0.0435969	1.66654	1.83228	1.66285	1.20589	1.426	1.39354	-0.0465768	0.879556	0.279122	-0.0124422	0.279336	-0.922601	1.10067	-0.131293	-0.310157	0.525715	0.138208	0.0276247	0.0159916	0.531283	-0.141748	0.216333	-0.168432	0.56922	0.0267219	1.88133
Ash1l	NM_138679	Ash1l_HMT_SET_ZnF_H3K4_H3K36	chr3	0.766938	0.953917	0.908577	1.05781	1.15602	1.05129	0.741192	1.35963	0.733841	0.647924	0.740689	0.865084	0.500912	0.0235569	0.637413	0.725254	0.983425	0.512719	0.887333	0.443539	1.19818	1.30131	1.07986	0.980076	0.800154	0.730745	-0.0403475	0.0289239	-1.54509	-1.21916	0.763585	-1.23365	0.237744	-0.855877	-0.794168	-0.214842	0.0786071	-0.243432	0.995166	0.138959	-0.607693	-1.18664	-0.645638	-0.0250933	-0.750903	1.36211
Ash2l	NM_011791	Ash2l_HMT_H3K4_H3K36	chr8	-1.12392	-1.34842	-1.32816	-1.03753	-0.984547	-0.998134	-0.793759	-0.0106333	-1.23621	-0.43194	-1.15501	-0.199752	-0.397717	-0.680048	-1.72955	-0.866014	-1.35087	-0.815234	-1.34643	-1.02844	-1.18163	-1.08609	-1.08595	-0.96135	-0.838155	-1.11064	-0.428566	-0.374674	-0.882516	-1.29014	-0.184213	-1.45046	-0.937752	-0.765383	-2.25803	0.107514	-1.20139	-0.732306	-1.86169	-1.15761	-1.48707	0.0979279	-1.85863	-0.287001	-0.0348122	-0.658202
Atrx	NM_009530	Atrx_CR_ATPase_Helicase_ZnF	chrX:102992956	3.93926	3.55529	3.72695	3.98096	4.06683	4.34171	4.14662	4.68585	3.67375	4.03668	4.0842	3.88816	3.30222	3.43652	3.05383	3.83025	3.686	3.64946	3.99019	3.61952	3.96682	3.94789	3.52231	3.70933	3.74251	3.55773	3.48957	3.30419	3.11196	2.67211	2.72324	2.70289	2.85803	3.10365	2.68523	2.5595	1.53386	2.34804	1.82409	2.40239	2.17895	2.99148	2.01923	1.48789	2.3925	2.09562
Bmi1	NM_007552	Bmi1_HR_ZnF_PRC1_H3K27_H2AK119ub	chr2	5.6205	5.54112	5.54674	5.90485	5.85581	5.75559	5.79591	6.39509	5.77173	5.8646	5.8131	5.5872	5.22975	4.69017	5.93214	5.89807	5.98174	5.41268	6.15551	5.25251	6.12477	5.93304	5.91587	5.67972	5.63257	5.30482	6.14403	5.93897	3.95102	4.06181	5.84112	4.89785	5.45615	6.04867	4.73959	5.41147	5.29704	4.69018	4.6535	5.48115	4.65878	4.39455	3.9805	5.3577	4.89259	6.28442
Brdt	NM_054054	Brdt_CR	chr5	3.4526	3.25746	3.12803	3.48676	3.63356	3.45375	3.65862	4.34233	3.33273	3.533	3.48338	3.97268	3.21654	3.14212	3.18997	3.54924	3.31821	3.34402	3.27973	3.12242	3.47553	3.39228	3.25623	3.27528	3.25627	4.08607	3.31981	2.94176	3.04986	2.41817	3.50926	2.2682	4.88743	2.74724	2.12715	2.70761	2.47678	2.492	3.04544	3.56033	2.25141	3.00258	2.26733	2.31962	3.13492	3.54939
Carm1	NM_021531	Carm1_HMT_H3R17	chr9	-0.853038	-0.536296	-0.696908	-0.576984	-0.83561	-0.866813	-0.706473	-0.410217	-0.875846	-1.08843	-0.57537	-0.267369	-0.738579	-0.804422	-0.544684	-0.915248	-0.584706	-0.867689	-0.289542	-1.06061	-0.509823	-0.211121	-0.265927	-0.772145	-0.507985	1.2436	0.390037	0.374	0.411849	0.00261932	0.525046	-0.0337383	0.918639	-0.316488	0.00235875	0.626449	0.0159323	-0.0414878	0.501321	-0.553233	-0.163389	0.290891	-0.476824	0.142296	-0.286065	0.974827
Cbx1	NM_007622	Cbx1_HR_CD_HP1b_H3K9	chr11	0.860192	0.751775	0.642137	1.11361	0.65943	0.965442	0.700928	1.40266	0.558434	0.877565	1.11985	1.08252	0.664724	0.500118	0.665828	0.591075	0.636682	0.78691	1.01724	0.507974	0.730205	1.13518	1.06888	0.766637	0.775756	-0.990062	-0.451908	-1.01634	-2.58017	-2.26975	-1.60872	-2.01143	-0.18384	-1.13506	-2.4341	-1.49552	-1.92849	-1.97687	-1.14875	-0.763866	-2.25436	-2.42186	-1.81825	-2.07471	-1.93057	-2.00489
Cbx3	NM_007624	Cbx3_HR_CD_HP1g_H3K9	chr6	-5.12689	-4.28514	-3.90469	-6.56106	-6.74387	-7.67702	-6.28608	-6.12193	-5.27747	-4.49796	-5.04694	-6.00389	-8.15986	-6.94752	-8.41301	-3.22775	-4.54441	-8.02522	-7.21634	-16.7129	-7.03399	-4.27099	-6.19397	-6.12202	-4.03394	2.46425	2.29628	2.8506	1.97686	1.26236	0.780342	2.60931	2.10351	2.07284	2.84591	2.36894	1.82656	1.17023	1.92654	1.1886	2.2807	1.89343	1.32699	2.18088	2.19278	1.89941
Cbx5	NM_007626	Cbx5_HR_CD_HP1a_H3K9	chr15	1.9192	1.72886	1.78497	2.05787	2.37534	2.1459	2.15291	2.69284	1.87425	2.1625	1.85434	1.78428	1.53039	1.23176	2.00627	2.14877	1.99264	2.19085	1.96695	1.86682	2.30671	2.21461	2.0723	2.09958	1.93416	2.29154	1.18487	1.64416	1.47808	1.155	0.94198	0.315908	1.45664	0.815176	0.75872	1.043	0.02897	1.05528	1.29049	0.736802	0.692613	1.37885	0.829622	1.35307	1.30394	2.11829
Cbx6	NM_028763	Cbx6_HR_CD_PRC1_H3K27_H2AK119ub	chr15	-8.14142	-9.16974	-17.1902	-17.0961	-8.49853	-16.9361	-8.51203	-17.7204	-7.79195	-16.4785	-9.15041	-17.6476	-17.8469	-18.0998	-8.86638	-7.35518	-7.16947	-16.6822	-8.7418	-8.81122	-16.6756	-7.70243	-17.0365	-8.3708	-8.45355	-13.2394	-13.549	-13.7368	-13.364	-13.7711	-12.643	-14.3033	-12.1074	-13.5334	-14.3196	-13.7442	-7.15883	-11.2456	-12.5333	-14.2792	-13.7378	-12.2575	-11.8872	-6.36917	-6.32325	-13.9374
Cbx7	NM_144811	Cbx7_HR_CD_PRC1_H3K27_H2AK119ub	chr15	-6.52036	-8.99807	-7.13562	-6.54857	-6.47231	-6.71684	-6.92236	-6.54107	-7.36377	-7.06156	-7.39171	-6.69667	-6.9182	-7.00128	-6.59666	-7.46343	-7.26054	-7.98119	-7.79797	-7.35659	-7.57977	-6.06972	-7.08908	-7.58846	-7.17869	-13.2394	-13.549	-13.7368	-13.364	-13.7711	-12.643	-14.3033	-12.1074	-7.22514	-14.3196	-13.7442	-13.7623	-11.2456	-12.5333	-7.55275	-8.53009	-12.2575	-11.8872	-8.60333	-8.67669	-13.9374
Cdk1	NM_007659	Cdk1_SIG_Kinase	chr10	3.43413	3.33208	3.3819	3.49204	3.39793	3.4149	3.61765	3.97347	3.31733	3.48137	3.47976	3.05394	3.20404	2.75401	2.71306	2.90747	2.66967	3.00265	2.70508	2.70971	3.01639	3.24857	3.27734	3.06216	3.26667	4.08648	3.19853	4.5603	3.85754	3.48484	2.48187	3.74111	3.59576	3.21718	3.83565	3.98623	2.85073	2.7182	3.08941	2.33514	3.68311	3.8305	3.31193	3.99981	3.77243	4.23246
Cdx2	NM_007673	Cdx2_DNA_Robson	chr5	-7.31439	-8.55398	-7.94043	-8.22297	-9.93487	-7.10385	-7.19425	-5.82519	-8.59333	-8.15883	-8.08256	-9.14864	-6.78243	-6.81207	-8.65382	-8.58747	-7.62744	-8.16738	-7.26852	-8.39142	-9.05296	-16.7219	-8.95566	-9.41779	-8.628	-4.48866	-3.79499	-5.34933	-5.83965	-13.7711	-5.28679	-14.3033	-12.1074	-5.76907	-14.3196	-13.7442	-13.7623	-5.08803	-1.69487	-5.4797	-7.31421	-12.2575	-11.8872	-6.61183	-9.71886	-5.61181
Clock	NM_007715	Clock_SIG	chr5	0.114489	0.179099	0.243577	0.61889	0.327282	0.633523	-0.0800074	0.29581	0.323375	0.54999	0.592065	-0.617527	-0.206281	-0.60664	0.630599	0.146989	0.669015	0.283524	1.87636	0.259889	0.217852	0.496342	0.798724	0.104322	0.205038	-0.547392	0.736039	0.306924	-1.42026	-1.64268	0.243497	-1.01145	0.37231	-0.00448936	-1.32102	-0.764056	-0.218098	-0.463202	-0.643547	-0.167345	-1.13042	-1.1676	-2.27152	0.100774	-0.169905	1.52722
Creb3l2	NM_178661	Creb3l2_DNA	chr6	-17.3975	-8.43652	-7.55181	-9.51265	-9.1191	-8.7473	-8.86402	-8.03831	-9.16025	-6.93674	-7.27692	-7.2038	-7.88703	-8.06765	-8.67951	-8.1977	-8.27109	-7.89138	-10.0073	-8.67779	-8.77538	-9.05014	-17.0365	-9.32454	-9.07176	-13.2394	-13.549	-11.6992	-13.364	-13.7711	-12.643	-14.3033	-12.1074	-9.11502	-9.074	-8.35925	-8.38807	-11.2456	-12.5333	-10.493	-9.13791	-12.2575	-11.8872	-8.57422	-8.91714	-5.31443
Ctcf	NM_181322	Ctcf_DNA_ZnF	chr8	0.168839	-0.176375	-0.285432	0.200944	0.233036	0.531056	0.362044	1.57315	0.0849901	1.09656	0.0389399	0.850933	0.767769	0.493692	0.766963	0.83733	0.835245	0.66078	1.50946	0.792399	0.894868	0.600943	0.653663	0.523555	0.452064	1.99596	1.27408	1.57313	1.58472	1.35174	1.1302	1.4887	1.87604	1.08742	0.827295	1.44544	0.206353	0.324218	0.349761	0.911356	0.727376	1.40486	0.171577	0.996232	1.31294	1.79008
Cxxc1	NM_028868	Cxxc1_DNA_ZnF	chr18	0.630382	0.208053	0.117022	0.480481	0.467879	0.525022	0.327842	1.08594	0.289058	0.677989	0.21957	0.0823314	-0.665351	-0.570623	0.219129	0.0482911	0.175531	0.0176863	0.455497	-0.0153733	0.48537	0.198652	0.238489	-0.318125	-0.260991	-0.609548	-2.94511	-1.69501	-0.964199	-1.33454	-1.97911	-1.34133	-0.409185	-1.77172	-1.38117	-2.37292	-2.12532	-2.97642	-3.97685	-2.47549	-2.13529	-0.8241	-2.30776	-1.53683	-1.47101	-2.1077
DAXX	NM_007829	Daxx_CR	chr17	0.735086	0.834324	0.487148	0.875973	0.560968	0.759573	0.645282	1.76006	0.599578	0.838323	0.896484	0.817464	0.388122	0.228847	-0.302063	0.343967	0.0955606	-0.0171037	0.0451935	0.0648889	0.184524	0.28174	0.396217	0.274551	0.163194	-0.578471	-0.730772	-0.59007	-2.25255	-2.10526	-1.54132	-1.59472	-0.123142	-1.56023	-1.78766	-0.864831	-13.7623	-2.93215	-1.66831	-1.03946	-1.57414	-0.457979	-1.528	-0.50735	-0.899305	-0.649758
Dazl	NM_010021	Dazl	chr17	3.2572	3.56126	3.30201	3.59371	3.33879	3.42345	3.46032	4.01746	3.16467	3.71189	3.54761	3.30731	3.7075	3.23079	3.27967	3.00899	3.23458	3.37014	3.58259	3.07509	3.00857	3.58683	3.66647	3.22309	3.10022	-0.401323	1.3736	0.137209	-2.68529	-2.07068	0.0876149	-1.26791	0.69519	0.539348	-0.717894	-0.426508	-0.271818	-1.11492	-0.980056	1.1271	-1.12159	-1.13816	-2.40433	-0.74612	-0.406518	0.506442
DEK	NM_025900	Dek_CR	chr13	2.73852	2.8354	2.86932	3.03217	2.94432	2.8687	2.90505	3.70331	2.84526	2.88396	3.27608	3.20635	2.55421	1.9285	2.89926	3.02872	2.8574	2.79623	2.83742	2.61298	3.04068	3.28177	3.1459	3.21905	3.16318	3.41638	2.5055	2.46781	2.5815	2.53755	2.32149	2.02238	3.15641	2.46911	2.54958	2.90751	2.787	2.03669	2.45514	2.57384	2.2012	2.1084	2.2331	3.15252	3.29997	3.60454
Dicer1	NM_148948	Dicer1	chr12	3.39412	3.32417	3.35741	3.57654	3.36455	3.52895	3.35672	4.20946	3.31678	3.55266	3.81121	3.20601	2.5755	2.5609	2.93516	3.00944	3.05723	2.97526	3.23338	2.77712	3.43719	3.5788	3.33106	3.15446	3.28599	1.32581	1.36037	1.86793	1.68255	1.3216	1.20068	1.89619	1.6909	1.20994	1.48719	1.94584	1.16652	0.437535	0.574597	1.463	1.44311	1.45754	0.586185	1.89769	1.95248	2.69743
Dlx1	NM_010053	Dlx1_DNA	chr2	-8.31974	-8.5873	-12.3414	-8.56557	-8.57695	-7.04853	-8.03722	-5.97028	-7.39472	-7.84428	-16.719	-6.83994	-8.2314	-6.62798	-9.2554	-7.64674	-16.9222	-7.5441	-8.26378	-7.47746	-8.03531	-7.63868	-7.93927	-7.24122	-7.28529	-13.2394	-13.549	-13.7368	-6.11483	-5.2597	-5.7209	-14.3033	-12.1074	-13.5334	-14.3196	-6.96946	-6.51494	-4.95707	-3.43754	-4.81199	-5.80825	-12.2575	-11.8872	-4.60881	-8.55871	-13.9374
Dmap1	NM_023178	Dmap1_DNAme	chr4	1.0048	0.830802	0.902234	1.15576	1.17294	0.874906	1.50481	1.93238	1.03672	1.24311	1.36688	0.527357	-0.115473	-0.311529	-0.0964677	0.250002	0.136727	0.0353467	0.445074	-0.145854	0.541204	0.0799849	0.631609	0.0663783	0.215736	-2.79565	-2.90005	-3.06936	-1.95988	-2.0304	-3.46764	-1.83722	-2.49518	-4.57653	-3.20132	-2.49671	-4.46942	-3.27466	-4.56557	-4.43278	-3.34115	-2.30733	-2.9775	-2.22462	-2.58483	-2.86941
Dnmt3a	NM_007872	Dnmt3a_DNAme_ZnF	chr12	-0.925533	-1.11627	-1.12186	-0.644554	-1.0627	-1.00268	-1.27842	-0.968495	-0.861903	-1.56933	-0.753657	-1.27381	-1.62851	-1.33769	0.652395	-1.39015	0.436852	-1.48944	1.36162	-1.42374	0.22642	-0.245611	0.0882713	-1.31484	-1.37533	-0.428204	-2.46663	-2.19288	-1.71574	-1.98744	-1.46099	-3.31791	-1.72537	-3.76573	-4.33713	-3.43246	-3.16663	-0.793626	-0.839903	-2.95044	-2.80395	-2.37595	-2.08861	-3.45386	-3.95085	-1.00153
Dnmt3b	NM_001003961	Dnmt3b_DNAme_ZnF	chr2	-0.737377	-0.652493	-0.486518	-0.0971651	-0.440352	-0.561169	-0.489308	-0.167702	-0.539465	-0.768092	-0.406161	-0.589472	-1.47792	-1.66456	-0.620774	-0.567426	-0.500169	-0.596907	-0.213509	-0.897479	-0.427919	-0.158745	-0.472127	-0.410183	-0.413975	-2.39829	-1.14926	-1.322	-1.75179	-1.82344	-1.13796	-2.69674	-2.34669	-2.15038	-3.9084	-1.91013	-1.89264	-1.76022	-1.40757	-1.82994	-1.81316	-1.05799	-1.57196	-1.41626	-0.718014	0.914279
Dppa1	NM_178247	Dppa1_DNA	chr11	-0.485777	0.0897519	-0.253288	-0.157857	-0.12727	-0.421979	-0.0733594	0.615773	-0.124104	-0.586497	0.202099	0.217344	0.152073	-0.532695	-0.232056	-0.552306	-0.325186	-0.210913	-0.0600606	-0.760442	-0.150927	0.169259	-0.134464	-0.408062	-0.179421	-4.12154	-2.68113	-3.0226	-5.81384	-4.3426	-3.84949	-3.46052	-12.1074	-3.79816	-4.78885	-3.69024	-3.93302	-3.93074	-3.94013	-3.43754	-4.62276	-3.63416	-3.75179	-4.64827	-3.94941	-3.18511
Dppa3	NM_139218	Dppa3_DNA	chr6	0.164653	0.466946	0.375343	0.365441	0.614509	0.198693	0.831222	0.824799	0.206557	0.441035	0.525564	0.87819	0.272973	0.00308102	0.274975	0.357493	0.0320875	0.36026	0.391585	0.0622558	0.57632	0.546746	0.701768	0.346967	0.44466	0.0176346	-0.766562	0.109392	-0.173462	-1.06367	-1.00602	-0.460499	0.00491049	-0.894756	-0.514038	-0.552155	-0.834129	-1.04392	-0.519018	-0.598516	-0.532404	0.0281252	-1.042	-1.42646	-0.96327	-0.396491
Eed	NM_021876	Eed_HR_WD_PRC2_H3K27	chr7	4.32155	4.26043	4.23587	4.36037	4.52806	4.44853	4.43963	4.86179	4.26756	4.60881	4.33181	3.98235	3.47548	3.28332	4.07707	4.55504	4.21374	4.19397	4.22745	4.14326	4.42925	4.36597	4.23962	4.31548	4.26661	1.98869	1.79482	2.12183	1.19762	0.9174	1.49078	0.999425	2.3699	1.45423	0.462039	1.42079	1.3074	1.18111	1.18073	0.778642	0.616665	0.884349	0.220329	2.11747	1.6402	2.24901
Ehmt2	NM_145830	Ehmt2_G9a_HMT_SET_H3K9_H3K27	chr17	-7.38336	-9.84665	-6.99121	-8.48986	-8.35098	-7.28368	-17.1545	-6.94169	-11.7746	-6.99595	-7.09792	-8.56034	-17.8469	-10.0032	-7.24833	-16.6035	-8.91577	-16.6822	-7.43923	-10.3867	-6.68609	-7.62534	-9.79645	-9.7863	-16.9995	-4.0953	-6.41436	-6.26059	-4.17919	-3.26375	-3.02887	-3.99386	-7.86869	-5.38753	-6.09878	-3.88698	-4.8611	-11.2456	-3.43474	-6.80963	-3.87992	-2.50154	-5.69115	-3.7951	-4.77297	-2.99875
Eif1a	NM_010120	Eif1a_DNA	chr18	-5.48772	-7.19933	-4.6276	-6.7168	-6.61375	-8.20053	-7.74169	-6.71297	-6.91467	-7.14582	-6.19116	-7.90327	-8.32391	-7.15345	-8.99088	-7.79988	-7.1928	-6.29434	-16.985	-6.25041	-6.6359	-6.07606	-6.70632	-6.42559	-6.13945	0.437341	0.701588	1.13572	0.565612	0.0961011	0.297305	0.163931	0.0145779	-0.786777	-0.155826	0.394417	-0.977929	0.868045	0.94155	-1.11589	0.276519	0.527174	-0.0320356	0.405128	0.170839	1.15915
Elf5	NM_010125	Elf5_DNA	chr2	-8.42322	-10.3037	-9.79212	-17.0961	-10.0636	-9.62928	-11.5021	-6.73635	-9.4953	-9.22882	-13.46	-8.05782	-17.8469	-18.0998	-9.46372	-16.6035	-16.9222	-16.6822	-9.63742	-9.33874	-8.45823	-8.57005	-7.17372	-8.06268	-7.4207	-13.2394	-13.549	-13.7368	-13.364	-13.7711	-12.643	-14.3033	-12.1074	-13.5334	-14.3196	-13.7442	-13.7623	-11.2456	-12.5333	-14.2792	-13.7378	-12.2575	-11.8872	-16.3084	-16.1851	-13.9374
Esrrb	NM_011934	Esrrb_SIG_Robson	chr12	-14.1815	-14.2301	-14.1561	-17.0961	-8.3099	-16.9361	-17.1545	-17.7204	-14.0455	-16.4785	-10.4752	-17.6476	-17.8469	-18.0998	-9.45218	-16.6035	-9.0487	-8.94834	-16.985	-16.7129	-13.636	-16.7219	-17.0365	-16.8019	-8.97666	-2.6337	-1.88881	-1.40265	-3.92009	-1.28683	-0.45499	-2.35163	-12.1074	-1.712	-2.61029	-0.235865	-1.37603	-1.63222	-0.402568	-2.08203	-1.46649	-0.411865	-0.917476	-0.917266	0.244204	1.71196
Ezh1	NM_007970	Ezh1_HMT_SET_PRC2_H3K27	chr11	2.30152	2.46463	2.39684	2.39395	2.56991	2.49512	2.495	3.00859	2.21232	2.37504	2.49679	2.05978	1.54144	1.13451	2.35806	2.44201	2.52081	2.46342	2.51632	2.09718	2.54446	2.38132	2.49839	2.12032	2.15133	1.96647	1.42827	1.76002	0.921404	1.08589	0.707355	0.550801	1.97916	1.0288	0.618446	1.4672	0.550278	0.474078	0.369462	0.876772	0.812565	1.04281	0.826296	1.19286	1.18469	2.26042
Ezh2	NM_007971	Ezh2_HMT_SET_PRC2_H3K27	chr6	4.913	4.8239	4.73982	4.91937	5.08062	4.9954	4.94581	5.42736	4.96655	4.9794	5.09804	5.29285	4.72853	4.42172	5.42975	5.20172	5.23829	4.93939	5.52152	4.80441	5.62861	5.33469	5.17454	4.81558	4.78464	4.95687	4.58622	4.54793	4.31434	3.64082	4.02131	3.59298	5.28926	3.81819	3.46376	3.72955	2.84303	4.20453	4.12572	3.24273	3.8566	4.28975	3.6114	3.08866	3.29984	4.27929
Fgf4	NM_010202	Fgf4_SIG_Robson	chr7	-17.3975	-17.0409	-17.1902	-17.0961	-16.9681	-16.9361	-17.1545	-17.7204	-17.1425	-16.4785	-16.719	-17.6476	-17.8469	-18.0998	-17.1834	-16.6035	-16.9222	-16.6822	-16.985	-16.7129	-16.6756	-16.7219	-17.0365	-16.8019	-9.86976	-13.2394	-13.549	-13.7368	-13.364	-7.09862	-12.643	-6.51345	-12.1074	-13.5334	-14.3196	-6.30863	-13.7623	-2.72628	-12.5333	-5.87698	-13.7378	-12.2575	-4.95972	-5.03836	-4.67781	-1.45464
Fgfr2	NM_010207	Fgfr2_SIG_Robson	chr7	-1.15859	-1.30057	-1.43276	-1.36495	-1.16506	-1.67651	-1.02859	-0.714255	-1.3042	-0.741741	-1.12845	-2.99115	-3.7342	-3.59743	-2.98294	-2.70315	-1.95148	-3.18637	-0.941878	-2.96698	-3.03487	-3.01891	-2.23069	-3.43344	-3.03462	-4.85511	-3.42115	-6.19869	-5.57018	-6.29809	-3.91417	-5.45517	-4.8567	-7.02347	-5.76181	-4.98966	-6.1855	-3.26324	-4.20679	-4.23927	-13.7378	-4.64108	-4.55201	-7.88845	-7.34659	-4.3697
Fgfr3	NM_008010	Fgfr3_SIG	chr5	-10.1786	-9.09063	-17.1902	-17.0961	-16.9681	-16.9361	-17.1545	-17.7204	-17.1425	-16.4785	-13.3309	-17.6476	-17.8469	-18.0998	-17.1834	-9.31878	-11.1418	-16.6822	-16.985	-16.7129	-16.6756	-10.6197	-17.0365	-16.8019	-10.4517	-3.8439	-13.549	-4.46541	-13.364	-13.7711	-0.754403	-14.3033	-12.1074	-13.5334	-14.3196	-13.7442	-5.59979	-2.21524	-4.58075	-5.48572	-5.40335	-12.2575	-11.8872	-3.38772	-16.1851	-0.952937
Gata3	NM_008091	Gata3_DNA_Robson	chr2	-5.58119	-6.45035	-6.96678	-7.75903	-5.83132	-6.70376	-5.94044	-5.85943	-7.18088	-5.93035	-7.3508	-6.42985	-6.58276	-5.73854	-7.27687	-6.58399	-6.63043	-5.8913	-6.42223	-5.43891	-6.09458	-6.64454	-5.8173	-5.67391	-5.36414	-13.2394	-13.549	-13.7368	-13.364	-13.7711	-12.643	-7.25604	-12.1074	-13.5334	-14.3196	-13.7442	-8.17121	-11.2456	-12.5333	-7.02757	-13.7378	-12.2575	-11.8872	-7.3916	-7.87146	-13.9374
Gata6	NM_010258	Gata6_DNA_Robson	chr18	-3.24655	-2.78019	-3.31884	-3.28387	-2.98364	-2.91	-3.19493	-2.11397	-3.21956	-3.14885	-2.70674	-3.40439	-2.90327	-2.50838	-2.82453	-3.10012	-3.76583	-3.25235	-3.92047	-4.40464	-2.78995	-3.07163	-3.19746	-2.79905	-2.99963	-4.58101	-4.68977	-4.29596	-13.364	-6.32808	-2.6933	-4.77031	-3.65475	-4.55488	-14.3196	-5.93047	-6.01786	-11.2456	-4.30924	-6.7594	-13.7378	-12.2575	-5.35409	-2.98921	-3.16038	-3.45216
H3f3a	NM_008210	H3f3a_CR	chr1	-1.57879	-1.67587	-1.76257	-1.47894	-1.08579	-1.35995	-1.40169	-0.649531	-1.69761	-1.37274	-1.52195	-1.60973	-1.85618	-2.05486	-1.89721	-1.69287	-2.00385	-1.93194	-1.50495	-2.25712	-1.85432	-1.69715	-1.55642	-1.89696	-1.7752	-2.80991	-4.92379	-2.93981	-2.81361	-3.51522	-5.53712	-3.38656	-4.1522	-4.49788	-3.72179	-3.11533	-5.13581	-4.37083	-5.19559	-4.63638	-3.73941	-2.84887	-3.93328	-3.25732	-3.65187	-3.50581
H3f3b	NM_008211	H3f3b_CR	chr11	2.80506	-17.0409	2.91307	3.25007	2.89067	2.98216	2.98514	4.12748	2.69371	3.48333	3.18536	3.98016	4.13357	3.79916	2.93804	3.03911	3.15726	2.61148	2.98713	2.67262	3.32462	3.48372	3.47121	3.34219	3.15906	3.15193	2.81294	3.25291	2.81172	2.29699	2.78961	2.47495	3.67504	2.67204	2.844	2.53156	2.9743	1.42845	1.79466	2.91569	2.30795	2.99452	1.92441	2.72813	3.25008	3.03238
Hand1	NM_008213	Hand1_DNA_Robson	chr11	-17.3975	-17.0409	-17.1902	-17.0961	-16.9681	-16.9361	-17.1545	-17.7204	-17.1425	-16.4785	-16.719	-17.6476	-17.8469	-18.0998	-17.1834	-16.6035	-16.9222	-16.6822	-16.985	-16.7129	-16.6756	-16.7219	-17.0365	-16.8019	-16.9995	-13.2394	-13.549	-13.7368	-13.364	-13.7711	-12.643	-14.3033	-12.1074	-8.62144	-14.3196	-13.7442	-13.7623	-11.2456	-12.5333	-14.2792	-13.7378	-4.81452	-11.8872	-2.12029	-4.28165	-13.9374
Hat1	NM_026115	Hat1_H4K5ac_H4K12ac	chr2	1.98029	1.91498	1.86822	1.99367	1.75729	2.14515	1.92035	2.46548	1.95243	1.57481	2.27238	1.34444	1.38386	1.10082	1.23956	1.56204	1.12577	1.20866	1.54359	0.993018	1.68499	1.84529	1.82064	1.34915	1.51326	0.536809	-0.78842	-1.06217	0.648408	0.862457	-1.54862	1.00697	-1.74666	-0.780571	0.704314	0.109839	-2.04885	-1.41839	-0.946379	-1.71966	0.332766	0.248269	-0.0493875	-0.00941268	-0.705045	-0.403904
Hdac1	NM_008228	Hdac1	chr4	-2.10004	-2.27664	-2.09397	-2.3978	-2.56633	-2.67414	-2.14461	-1.67715	-2.17004	-2.47244	-1.99026	-1.91624	-2.13525	-1.96423	-2.30307	-3.05452	-2.83462	-2.07688	-2.91712	-2.40763	-2.9942	-2.13093	-2.35129	-2.08192	-1.93915	3.30701	2.40768	2.81162	2.78951	2.64648	1.55672	2.59867	2.99705	2.12621	2.24128	2.85268	1.46867	2.46075	2.55813	0.558257	2.57808	2.99513	2.25301	3.22099	3.22582	3.56367
Hdac4	NM_207225	Hdac4	chr1	-2.18698	-2.87388	-2.39117	-2.42784	-2.45148	-2.35451	-2.3303	-1.52016	-2.59109	-2.03738	-2.28635	-1.67227	-2.02211	-2.1983	-2.5841	-2.12063	-2.6544	-2.37738	-2.47572	-2.65432	-2.04032	-2.23735	-2.83787	-2.67124	-2.6116	-2.13521	-3.15569	-2.98358	-3.95203	-4.6212	-4.95218	-2.72591	-1.33094	-3.08637	-3.1671	-4.78078	-2.6091	-2.28357	-0.0136309	-5.07196	-4.3367	-4.83388	-3.75424	-2.39401	-2.45029	-2.36069
Hells	NM_008234	Hells_Helicase	chr19	3.14328	2.89694	2.90389	3.03991	3.09832	3.35731	2.88141	3.2684	2.89653	2.49079	3.14567	2.57217	1.42295	0.900623	3.27571	2.97311	3.23965	2.65715	3.59813	2.1659	3.42024	3.23852	3.259	2.84127	2.6062	2.88411	3.30641	2.36399	2.42592	2.3357	2.18021	2.29459	3.46161	3.25419	2.2222	2.66409	2.23983	2.73094	3.66396	1.81573	2.6177	3.00662	1.76428	2.27131	1.99764	3.27557
Hira	NM_010435	Hira_CR_WD	chr16	-2.99103	-3.93087	-3.25756	-3.10829	-2.5058	-2.88269	-2.42603	-1.49728	-3.18201	-1.38019	-3.1499	-1.77415	-1.20982	-1.50005	-2.75857	-2.27888	-3.12024	-1.90366	-3.01819	-2.01025	-2.44475	-2.83714	-2.81582	-2.32333	-2.19445	-2.23626	-3.85461	-1.02147	-1.21997	-2.26136	-3.79793	-1.54585	-2.57985	-3.02983	-1.89435	-1.99005	-2.90496	-11.2456	-2.83405	-2.91242	-1.98546	-1.86099	-2.35562	-1.5654	-1.53371	-1.239
Hnrnpr	NM_028871	Hnrnpr_HK	chr4	-0.908891	-1.07711	-1.14467	-0.874642	-0.814226	-0.685827	-1.11462	-0.0532014	-0.936831	-0.843904	-1.04339	-1.11272	-1.2976	-1.29216	-1.00619	-1.40585	-0.942715	-0.918999	-0.855161	-1.17287	-1.27767	-1.14522	-0.894642	-1.41505	-1.24853	0.694093	-0.057573	-0.0111042	0.106748	-0.230312	-0.70034	0.0352462	0.173015	-0.324902	-0.488318	-0.37452	-1.14091	-0.395403	-0.596772	-0.460729	-0.406584	-0.177896	-0.759297	-0.0716608	-0.507242	0.39266
Id2	NM_010496	Id2_DNA_Robson	chr12	-0.790069	-0.574306	-0.827536	-0.200231	-0.307999	-0.908334	-0.0989618	0.114223	-0.455601	-0.971581	-0.948829	-1.22572	-1.73263	-1.44807	-0.940844	-1.34663	-1.42895	-1.54867	-1.00143	-2.16424	-0.630978	-0.566475	-0.534484	-0.824821	-0.64605	0.0360862	-0.72537	-0.238012	-4.56977	-2.70164	-1.5937	-3.63548	0.823726	0.173575	-3.91242	-2.7593	-2.47329	-2.74647	-2.66486	-1.3767	-1.93051	-0.349724	-3.81705	-2.49395	-1.72042	-1.30456
Jarid2	NM_021878	Jarid2_HMT_JmjC_JmjN_PRC2_H3K27	chr13	0.581976	0.355039	0.402178	0.576267	0.331622	0.655886	0.466666	1.1132	0.370123	0.203448	0.758401	0.189283	-0.070146	-0.0759015	-0.0654437	-0.0850259	0.12841	-0.135632	0.433536	-0.305604	0.293208	0.176513	0.174961	-0.054888	-0.0720907	-13.2394	-0.41201	-0.445932	-2.28082	-1.89533	-0.98715	-1.76441	0.2146	-1.18459	-14.3196	-1.26656	-2.13373	-0.679615	-0.237648	-1.0823	-1.19817	-1.0796	-2.00409	-2.07141	-2.07259	-0.802103
Jhdm1d	NM_001033430	Jhdm1d_HDM_JmjC_ZnF_H3K27me2 _H3K9me2_H4K20me1	chr6	1.88465	1.62174	1.70656	1.96776	1.94363	1.8452	1.78363	2.68539	1.91197	2.18845	1.69696	1.56838	1.31441	1.27318	1.25185	1.67578	1.32725	1.52897	1.82383	1.40068	1.78531	1.58874	1.63344	1.48706	1.47298	1.37266	1.6701	1.62304	0.426376	0.210479	1.47826	0.770901	0.670509	1.8573	1.20944	1.42141	1.6358	0.471214	0.360419	1.9293	1.11212	0.124644	-1.32033	1.18711	1.00777	1.72703
Jmjd1c	BC068318	Jmjd1c_HDM_JmjC_H3K9	chr10	-0.116033	-0.589194	-0.298021	-0.217316	-0.195955	-0.265467	-0.296332	0.368493	-0.581172	-0.572967	-0.235255	-0.368551	-0.873289	-1.11084	-0.476585	-0.616694	-0.515587	-0.629582	-0.236796	-0.657647	-0.164688	-0.176004	-0.286697	-0.629978	-0.603816	0.959189	-0.127758	-0.00071828	-0.933191	-0.150182	0.0222384	-0.263021	-0.569425	-0.349671	-0.861969	0.683522	-1.29963	0.585942	0.650927	-1.09985	-0.402811	-1.9397	-1.01639	0.116878	0.130216	1.27754
Jmjd4	NM_178659	Jmjd4_HDM_JmjC	chr11	-4.76053	-4.72021	-4.96416	-4.71831	-5.49136	-4.34349	-4.94629	-3.41951	-4.54834	-4.68557	-3.86588	-4.69693	-4.882	-4.84657	-4.79014	-5.25919	-4.77868	-5.15334	-4.863	-5.47474	-4.35384	-5.89335	-4.56364	-5.90803	-5.23194	-2.26024	-2.33922	-1.98126	-3.77022	-2.41126	-2.24593	-2.31475	-2.71727	-3.02995	-2.82614	-1.55271	-3.08868	-0.523286	0.134981	-4.0721	-2.63708	-2.04533	-2.93846	-1.80019	-2.48124	-2.015
Jmjd5	NM_029842	Jmjd5_HDM_JmjC_H3K36	chr7	-2.95433	-3.08616	-3.26624	-3.03424	-3.32848	-3.57792	-3.63703	-2.18764	-3.04522	-3.40964	-3.13172	-4.25613	-4.17206	-3.99543	-3.58746	-3.65464	-3.3995	-4.24246	-2.89779	-4.6971	-3.21222	-3.9364	-3.37469	-4.12705	-4.32888	-2.35315	-4.0448	-6.75155	-4.43997	-2.46079	-3.50651	-3.66793	-3.05661	-3.44903	-5.91599	-3.55089	-7.28799	-11.2456	-2.50048	-5.5987	-4.36882	-3.81028	-4.29493	-4.40388	-5.31995	-2.16177
Jmjd6	NM_033398	Jmjd6_HDM_JmjC_H3R2_H4R3	chr11	2.27363	2.26363	2.31259	2.43502	2.36843	2.39289	2.31355	2.95702	1.99583	2.68471	2.39781	2.21734	1.93003	1.791	1.3978	1.86926	1.36837	1.93499	1.51554	1.83649	1.72061	2.06746	2.05409	2.03084	2.02085	1.57262	2.22016	2.53059	2.2387	1.7123	-0.260838	2.02109	1.16893	1.84917	2.68298	2.60618	1.1687	-1.09983	0.548051	-0.113906	1.74971	2.00766	1.01282	2.70046	2.93132	1.77901
Jmjd8	BC010800	Jmjd8_HDM_JmjC	chr17	-4.61732	-4.7716	-4.70189	-4.6973	-4.91826	-4.65792	-4.78748	-4.0338	-4.53165	-4.35051	-4.18959	-4.18074	-4.35709	-4.45041	-4.87576	-4.50892	-4.5804	-4.68756	-4.17086	-4.46613	-4.86013	-4.87907	-5.15579	-4.93743	-4.6047	-13.2394	-8.54539	-13.7368	-13.364	-13.7711	-5.78752	-14.3033	-12.1074	-13.5334	-9.26552	-13.7442	-13.7623	-11.2456	-12.5333	-10.2229	-13.7378	-7.01491	-11.8872	-16.3084	-10.7471	-13.9374
Kdm1a	NM_133872	Kdm1a_Lsd1_HDM_H3K4_H3K9	chr4	1.60089	1.48878	1.48366	1.8679	1.61943	1.58248	1.80659	2.68768	1.42262	1.69776	1.79574	2.44015	2.23653	1.92759	1.71426	1.82197	1.6833	1.66383	1.75832	1.72777	1.79829	2.00015	1.6652	1.7089	1.75661	1.71576	0.593592	1.30257	0.873068	0.919302	-0.299418	0.927854	0.754586	0.0437307	0.934404	1.13745	-0.027388	-0.455647	0.812496	-0.36063	0.742473	1.09956	0.467088	1.9966	1.93058	2.41081
Kdm1b	NM_172262	Kdm1b_Lsd2_HDM_H3K4	chr13	3.32996	2.95597	3.12088	3.19112	3.00545	3.27804	3.26545	3.57318	3.1701	3.23557	3.32237	3.12229	2.31326	2.42127	2.97796	3.03548	2.76778	2.88148	3.3049	2.80796	3.56211	3.46944	3.37885	2.56373	3.05774	1.77584	1.46943	1.93162	-0.00174177	0.360695	1.67909	0.770051	2.02415	1.18731	0.870047	0.946282	1.09116	1.46856	1.60061	1.8691	1.00222	0.635518	0.0925795	0.708256	0.396366	2.21424
Kdm2a	NM_001001984	Kdm2a_Jhdm1a_HDM_JmjC_ZnF_H3K36	chr19	0.360667	0.347809	0.321819	0.570607	0.613581	0.720165	0.523833	1.22708	0.535932	0.630487	0.655598	0.86994	0.536187	0.338653	0.51744	0.840503	0.691623	0.655214	1.08564	0.557302	0.782474	0.692897	0.70393	0.326283	0.36417	0.621188	0.702794	1.31833	0.149095	0.703388	0.612584	0.028788	0.918457	0.491126	0.214162	1.74196	0.665101	-0.116995	-0.753093	0.239826	0.026076	0.994383	0.263773	1.47978	1.1239	2.28674
Kdm2b	NM_001003953	Kdm2b_Jhdm1b_HDM_JmjC_ZnF_H3K4_H3K36	chr5	1.77769	1.58047	1.42296	1.80164	1.8975	1.88572	1.88395	2.71414	1.69387	1.65011	1.60907	2.59296	1.77312	1.95992	1.94377	1.82526	1.81093	1.53732	2.28227	1.52852	1.89654	1.91857	1.98338	1.53793	1.61105	0.11783	-0.653765	0.164536	0.477001	0.45611	-1.79138	0.196254	0.368802	-0.731066	0.175011	0.121432	-1.75565	-1.70547	-1.98517	-2.14808	-0.333172	0.695932	-0.544025	-0.282256	0.0307732	0.947553
Kdm3a	NM_173001	Kdm3a_ Jmjd1a_HDM_JmjC_H3K9	chr6	-2.80739	-2.78049	-2.90026	-3.15319	-3.17662	-3.38037	-3.44077	-2.64913	-3.03949	-2.67254	-3.04864	-3.68185	-4.01975	-3.96018	-3.07489	-2.58195	-3.1359	-3.28692	-2.18745	-3.47023	-2.9327	-3.20783	-2.96902	-3.26316	-3.72057	2.67844	1.30277	1.14664	2.12087	1.55513	0.551301	0.848328	2.63427	1.20971	0.579855	0.744458	0.022316	0.910074	1.54942	-0.665702	1.1803	1.99452	0.229204	0.464338	0.672611	2.07111
Kdm3b	NM_001081256	Kdm3b_Jmjd1b_HDM_H3K9	chr18	-2.08098	-1.92712	-1.69894	-1.79727	-2.10401	-1.55148	-1.98037	-0.950638	-1.98502	-2.02082	-1.61596	-1.38174	-1.42313	-1.99017	-2.25711	-1.99769	-2.3131	-2.67814	-1.68321	-2.19769	-1.72553	-1.6552	-1.83337	-2.00974	-1.95624	-0.941288	-1.3489	-0.439917	-0.0103285	-1.10352	-1.77232	-0.885087	-3.34522	-2.96932	-0.447529	-0.237245	-2.43105	-2.91177	-1.98807	-2.80361	-0.570585	-0.647274	-2.5236	-0.428002	-0.344354	1.11711
Kdm4a	NM_172382	Kdm4a_Jmjd2a_HDM_JmjC_JmjN_ZnF_H3K9_H3K36	chr4	2.07614	2.12741	1.9739	2.3206	2.16156	2.1076	2.16004	2.72893	1.89429	2.30794	2.4576	2.21493	1.62575	1.33906	1.94885	2.04664	2.05502	2.20515	2.04358	1.96912	2.17694	2.5276	2.24134	2.10649	2.14094	2.88873	1.67303	2.29477	2.28289	1.85647	1.3378	1.66884	2.26654	1.69177	1.69387	1.62882	1.472	1.44183	1.5885	1.00466	1.64736	2.12595	1.50136	1.18706	1.16909	2.06435
Kdm4b	NM_172132	Kdm4b_Jmjd2b_HDM_JmjC_JmjN_ZnF_H3K9	chr17	-3.75725	-4.10424	-4.15569	-3.6361	-4.13347	-3.71104	-4.49166	-3.2961	-4.20573	-3.13891	-3.4421	-3.12502	-4.03377	-4.93826	-4.47284	-4.44404	-3.58472	-4.23212	-3.68691	-4.09969	-4.25306	-4.12247	-3.45858	-4.33324	-4.25945	-0.954714	-2.02747	-2.91703	-1.92019	-2.08931	-2.86147	-1.37753	-1.50052	-1.50035	-1.40485	-1.56148	-3.82373	-4.67046	-3.12005	-2.47352	-2.47401	-1.80519	-1.88805	-1.07925	-2.13744	-1.41858
Kdm4c	NM_144787	Kdm4c_Jmjd2c_HDM_JmjC_JmjN_ZnF_H3K9_H3K36	chr4	-4.64247	-7.09506	-6.52091	-6.07529	-5.21915	-5.95624	-6.71274	-6.6614	-7.01001	-6.1069	-5.34875	-6.59488	-7.05086	-7.01676	-6.77842	-16.6035	-6.42491	-8.10518	-5.67227	-6.75864	-6.51215	-6.21022	-7.64205	-7.52303	-7.17305	2.34553	0.399512	1.27942	1.74045	1.78747	1.01469	2.09425	-0.0884606	-0.211811	1.35059	1.70909	-0.654186	0.753291	2.37894	-1.27717	1.59107	2.07612	0.91567	0.906137	1.08739	2.49823
Kdm5a	BC010717	Kdm5a_Rbp2_HDM_JmjC_JmjN_H3K4	chr6	-7.21327	-7.51001	-5.14922	-8.16523	-7.30158	-6.91277	-6.56214	-7.49685	-6.76285	-6.29019	-6.52992	-17.6476	-8.6406	-9.19442	-7.06452	-7.462	-8.68396	-6.52225	-7.81223	-6.81758	-6.8082	-6.67723	-8.20772	-6.82727	-6.74053	1.11528	-0.0988593	1.26389	0.82294	0.815275	-1.4734	1.22784	-1.21928	-0.218596	0.761766	1.38483	-2.40096	-2.54896	-0.82395	-1.72868	0.525851	0.263533	0.20316	0.965243	1.04528	1.12806
Kdm5b	NM_152895	Kdm5b_Jarid1b_HDM_JmjC_JmjN_ZnF_H3K4	chr1	-1.91884	-2.95796	-2.52563	-2.30848	-1.6899	-1.97478	-1.91907	-2.59786	-2.97205	-1.9244	-1.92131	-1.04901	-1.34965	-2.05359	-1.8365	-1.82604	-1.89557	-2.12726	-2.73653	-2.52413	-2.39315	-1.48309	-2.17393	-2.48578	-2.77516	4.2153	2.74086	4.20653	3.95929	3.88456	2.94784	3.81637	3.22187	3.05377	3.63024	3.89881	2.32373	3.70866	3.63775	1.94836	3.28163	3.71481	3.42316	4.77897	4.6132	5.35847
Kdm5c	NM_013668	Kdm5c_Jarid1c_HDM_JmjC_JmjN_ZnF_H3K4	chrX:148667773	2.02317	1.90409	1.8292	2.12945	2.06148	2.17772	1.61835	1.9474	1.76665	1.80077	2.1533	1.48	1.06589	0.936773	1.73222	1.78211	1.87587	1.61146	2.17527	1.67322	2.0867	1.75371	1.9644	1.49127	1.24452	3.34034	0.889402	2.29592	2.50649	2.26284	1.64289	1.74931	2.611	0.770901	1.37149	2.46833	0.743898	1.48474	1.18418	0.6801	1.02433	2.30068	1.52996	1.84253	2.3127	0.63365
Kdm5d	NM_011419	Kdm5d_Jarid1d_HDM_JmjC_JmjN_ZnF_H3K4	chrY:234231	-17.3975	-17.0409	-17.1902	-17.0961	-16.9681	-16.9361	-17.1545	-17.7204	-17.1425	-16.4785	-12.0228	-17.6476	-17.8469	-18.0998	-17.1834	-16.6035	-16.9222	-16.6822	-16.985	-16.7129	-16.6756	-16.7219	-17.0365	-16.8019	-16.9995	-13.2394	-3.24213	-13.7368	-13.364	-13.7711	-12.643	-14.3033	-12.1074	-2.92924	-14.3196	-13.7442	-13.7623	-11.2456	-12.5333	-14.2792	-2.41042	-12.2575	-11.8872	-2.33217	-16.1851	0.164069
Kdm6a	NM_009483	Kdm6a_Utx_HDM_JmjC_H3K27	chrX:17739793	0.889932	0.953504	0.937742	1.18448	0.978569	0.805476	0.953249	2.36969	0.992782	1.59368	1.02325	1.86072	1.90631	1.37404	1.31513	1.36022	1.41507	0.90807	1.79769	0.895575	1.50886	1.80054	1.74306	1.3712	1.30313	1.14773	1.11073	0.741996	0.0742413	0.14481	0.790199	-0.467469	2.11433	-0.167767	-0.982638	0.62774	-0.33485	0.148185	-0.891341	0.582513	-0.607551	0.500804	0.0487626	-1.03255	0.0989023	-0.680104
Kdm6b	NM_001017426	Kdm6b_Jmjd3_HDM_JmjC_H3K27	chr11	-0.355963	-0.216095	-0.441665	-0.0634979	0.0292059	-0.158183	-0.230173	0.569821	-0.32607	-0.241971	0.174717	-0.00254305	-0.475853	-0.767123	-0.294992	-0.467992	-0.154335	-0.484295	0.532269	-0.533835	-0.0774583	-0.0581722	0.229344	-0.722806	-0.333625	0.1844	0.050206	-0.0477696	-1.6677	-2.65401	-0.0496329	-2.13658	0.946648	-0.878867	-1.95807	-1.62472	-1.88081	-1.28441	-1.00514	-1.18804	-1.34623	-0.747117	-1.5029	-2.717	-2.37223	-0.499504
Klf2	NM_008452	Klf2_DNA_ZnF_Robson	chr8	-3.81949	-3.86571	-4.40925	-3.79473	-3.28628	-3.96459	-3.78551	-2.56063	-3.48184	-2.97543	-3.46485	-3.95788	-2.39909	-3.68868	-4.14617	-3.82868	-3.33992	-3.10355	-4.27509	-4.91725	-4.19104	-3.97241	-4.14207	-4.27166	-3.09098	-0.597344	-4.19307	-0.111084	-2.22891	-0.244624	-2.45137	-1.23367	-4.88225	-3.51025	-1.8791	-0.329718	-5.55673	-3.43757	-5.08842	-2.96639	-1.5602	-2.79029	-0.549835	1.0238	0.783448	0.629324
Klf4	NM_010637	Klf4_DNA_ZnF_Robson	chr4	-1.75305	-1.51974	-1.69786	-1.63417	-1.12175	-1.39145	-0.704456	-0.0418801	-1.8371	-0.841901	-1.7423	-0.210247	-0.534592	-0.616425	-1.76771	-0.83217	-1.45384	-0.921478	-1.95911	-1.00985	-1.42326	-1.43533	-1.66905	-0.971759	-1.27883	1.51032	1.06886	1.01343	-0.769282	-1.58786	-4.60643	0.771409	1.37481	1.30474	-0.127084	-1.1318	-2.30973	0.96955	1.26759	0.729085	0.496092	-0.00185094	-0.156445	0.738338	0.515897	1.12095
Krt19	NM_008471	Krt19_SIG	chr11	-14.2545	-20.569	-17.1902	-17.0961	-16.9681	-16.9361	-17.1545	-17.7204	-17.1425	-16.4785	-16.719	-17.6476	-17.8469	-18.0998	-17.1834	-16.6035	-18.2735	-16.6822	-16.985	-16.7129	-16.6756	-16.7219	-17.0365	-16.8019	-16.9995	-13.2394	-13.549	-13.7368	-5.56217	-13.7711	-12.643	-14.3033	-12.1074	-13.5334	-7.67715	-13.7442	-13.7623	-11.2456	-12.5333	-14.2792	-13.7378	-12.2575	-11.8872	-16.3084	-16.1851	-5.35603
Krt8	NM_031170	Krt8_SIG_Robson	chr15	-5.40067	-4.18772	-5.3666	-4.82962	-5.49989	-5.07808	-3.43087	-6.2887	-3.96438	-3.99837	-8.72228	-4.68161	-4.4964	-4.10792	-4.9528	-8.68117	-5.90293	-6.67073	-7.76399	-5.85224	-5.75709	-5.52496	-4.91193	-4.31344	-4.34078	-4.49983	-6.58177	-5.5232	-6.97582	-7.73971	-4.81953	-6.41521	-7.58151	-5.49446	-7.8478	-8.25896	-6.67937	-11.2456	-4.75306	-5.07216	-7.18434	-8.79819	-6.28945	-8.56235	-7.34725	-6.58176
L3mbtl3	NM_172787	L3mbtl2_DNA_PRC1_H3K27_H2AK119ub	chr10	-5.14837	-5.14489	-5.01959	-5.01647	-4.66104	-6.13434	-4.67742	-3.98738	-4.73652	-4.93749	-4.21185	-5.49209	-4.33657	-4.11386	-2.7033	-4.73338	-3.51831	-4.71372	-2.20955	-5.15789	-3.13325	-3.64908	-3.93232	-5.13439	-5.31183	-4.95578	-4.38006	-5.62544	-4.56189	-4.21113	-3.01894	-4.70526	-3.56033	-6.15391	-6.8723	-4.51561	-5.65043	-4.68849	-1.81273	-4.42261	-5.20755	-4.34705	-5.08094	-6.04724	-5.24708	-3.28988
Lats2	NM_015771	Lats2_SIG_Kinase	chr14	-4.24468	-2.40102	-3.28469	-4.40077	-3.28531	-3.81735	-4.94145	-6.57672	-5.42058	-4.69216	-4.78073	-5.29373	-4.57397	-4.82015	-4.14797	-4.19661	-3.57676	-4.22493	-4.25736	-3.87913	-5.41235	-4.07343	-3.46702	-5.33427	-4.53405	-3.91931	-3.85828	-3.82552	-7.13154	-4.52925	-3.44815	-5.57317	-3.56731	-4.6067	-6.57054	-3.48014	-2.98653	-11.2456	-12.5333	-4.02118	-5.34642	-12.2575	-2.81719	-6.52682	-6.84844	-1.96967
Lrpap1	NM_013587	Lrpap1	chr5	-2.4332	-2.21533	-2.06108	-1.99722	-2.17603	-2.22652	-1.92047	-3.47135	-2.32955	-2.74399	-1.70278	-2.82438	-3.94441	-3.69662	-2.79833	-2.58641	-2.89641	-2.5747	-3.02068	-2.86841	-2.623	-2.46356	-2.30389	-2.51785	-1.808	-6.24979	-3.79525	-1.99992	-4.37558	-3.32456	-2.21264	-3.80741	-3.55389	-2.32754	-2.41954	-1.84888	-1.26272	-1.59539	-2.28306	-2.46833	-1.65106	-3.38032	-3.08318	-2.89087	-2.26059	-0.904503
Mapk1	NM_011949	Mapk1_SIG_Kinase	chr16	-1.29576	-1.06418	-1.40572	-1.1038	-1.33789	-1.23555	-1.64526	-2.39857	-1.29008	-1.76172	-0.965239	-2.64045	-2.24814	-2.58181	0.193426	-1.90295	-0.127689	-2.16227	1.24211	-1.99109	-0.542664	-0.569822	0.330826	-1.70727	-1.7023	-1.32684	-0.341981	-0.843004	-0.628524	0.260759	-0.58057	-0.650562	-1.58814	-1.39664	-2.37984	-0.969089	-2.07285	-0.0996135	-1.08616	-1.64461	-0.207747	-0.73555	-0.836516	-1.54583	-2.07736	-0.504522
Mapk3	NM_011952	Mapk3_SIG_Kinase	chr7	3.19679	3.28802	3.36316	3.25113	3.25414	3.39073	3.43821	2.14355	3.20538	2.6258	3.40565	2.38653	2.03831	1.43147	2.40565	2.18105	2.34542	1.89316	3.03586	1.93005	2.79636	2.53692	3.25243	2.3031	2.57722	-0.408418	1.08679	0.856291	-0.743586	-0.548985	1.83508	-0.995169	1.11595	0.594371	-0.957024	0.198601	0.586518	0.807248	1.06673	1.61762	0.142206	0.206067	0.47344	-2.25094	-2.05122	-0.90943
Mecom	NM_007963	Mecom_Prdm3_DNA	chr3	-6.25398	-6.11009	-7.11374	-5.61573	-5.98279	-6.22488	-5.50736	-5.78099	-5.71442	-5.15404	-5.60036	-5.28974	-5.744	-5.42072	-5.18785	-5.41939	-5.92759	-5.39485	-4.27873	-5.4529	-5.71586	-5.47145	-5.20409	-5.24317	-5.25687	-7.40584	-4.79821	-6.98388	-7.61184	-7.8317	-6.56007	-6.7772	-12.1074	-6.21623	-7.99908	-8.72473	-6.53609	-11.2456	-12.5333	-4.92798	-6.4528	-13.5361	-11.136	-7.71346	-7.77799	-6.22073
Mll1	NM_001081049	Mll1_HMT_SET_H3K4	chr9	-4.93304	-6.75017	-3.05371	-6.22788	-4.84724	-5.93136	-8.34276	-7.97547	-8.10691	-5.56243	-6.30475	-7.56014	-5.58539	-7.19259	-3.32977	-3.28106	-5.95638	-6.45125	-7.26366	-6.04517	-5.63353	-3.66436	-5.78827	-4.42889	-6.30233	-13.2394	-3.94347	-5.21205	-13.364	-4.42541	-5.78648	-4.60772	-12.1074	-3.4315	-7.6701	-13.7442	-4.65414	-2.52934	-12.5333	-5.82657	-4.54605	-12.2575	-11.8872	-6.73728	-6.44593	-5.21327
Mll2	ENSMUST00000023741	Mll2_HMT_SET_ZnF_H3K4	chr15	1.96471	1.9157	2.06894	2.03685	2.09312	2.33339	1.96471	1.02371	1.88607	1.54256	2.15296	1.51641	1.19675	1.02875	1.80764	1.7844	2.05596	1.59924	2.16302	1.59474	1.98639	2.02265	1.92836	1.54113	1.60305	0.886561	2.84664	2.76454	0.826404	1.86669	2.7032	1.49193	0.913757	2.62691	1.56136	2.3194	2.05129	1.18821	1.47345	2.34754	2.3656	1.40357	1.63257	1.33444	0.907858	2.58486
Mll3	NM_001081383	Mll3_HMT_SET_H3K4	chr5	-4.69829	-4.68995	-5.30489	-4.71766	-5.10946	-4.56818	-5.70113	-6.56451	-4.82795	-5.80047	-4.57564	-6.80841	-7.27154	-7.06635	-4.30656	-6.20885	-4.55437	-6.06131	-2.82659	-6.32652	-4.85242	-5.07575	-3.85617	-6.18284	-6.16893	-3.16741	-1.76048	-2.14194	-2.26011	-2.29455	-2.24156	-2.80548	-2.61702	-3.52107	-3.37237	-3.44283	-4.03616	-2.41343	-2.69287	-3.79069	-1.84378	-2.6437	-2.28912	-5.45558	-5.58094	-2.74035
Mll5	ENSMUST00000094962	Mll5_HMT_SET_ZnF_H3K4	chr5	-2.38508	-3.25069	-2.44928	-3.13784	-3.14798	-3.21015	-3.62099	-4.70939	-3.08077	-2.60807	-2.3908	-4.97582	-4.41831	-5.52751	-3.38621	-3.25252	-3.43274	-3.22258	-3.24957	-4.07101	-3.17492	-3.21765	-2.95976	-3.448	-3.20113	-4.28188	-2.54302	-2.56505	-4.20406	-3.53069	-2.7324	-4.13841	-2.99608	-3.44689	-3.37	-4.31394	-3.57467	-11.2456	-4.62371	-5.76733	-4.62009	-5.03832	-3.82064	-6.20486	-4.80064	-3.87507
Mtf2	NM_013827	Mtf2_Pcl2_DNA_PRC2_ZnF_H3K27	chr5	-0.56856	-0.104758	-0.211977	-0.163666	-0.0186764	-0.241575	-0.486566	-1.36837	-0.715023	-0.547883	-0.0927881	-1.16256	-1.57347	-1.56996	0.452338	-0.448405	0.282644	-0.641038	0.781397	-0.65487	0.142621	0.275053	0.738411	-0.0781451	-0.0827683	1.07347	1.88806	2.38638	2.41542	3.00598	-0.100858	2.2902	1.1732	1.83274	2.48236	2.91508	0.975665	0.790439	1.06985	0.382154	2.69997	1.80061	2.32809	1.59162	1.21948	2.32853
Nanog	NM_028016	Nanog_DNA_Robson	chr6	-17.3975	-17.0409	-17.1902	-17.0961	-16.9681	-16.9361	-17.1545	-17.7204	-17.1425	-16.4785	-16.719	-17.6476	-17.8469	-18.0998	-17.1834	-10.8504	-16.9222	-16.6822	-16.985	-16.7129	-16.6756	-12.7863	-17.0365	-16.8019	-16.9995	-5.22583	-13.549	-9.3846	-13.364	-5.20754	-12.643	-7.87819	-5.13181	-13.5334	-5.68245	-4.87192	-3.46318	-2.21429	-3.73238	-5.40757	-4.53568	-4.71055	-4.8316	-7.48509	-6.03911	-13.9374
Nf2	NM_010898	Nf2_SIG	chr11	0.715046	0.787403	0.821224	0.826475	0.747826	1.16341	0.785267	0.0951027	0.660555	0.814021	0.688779	0.490299	0.329441	0.101226	0.760834	0.921823	1.0142	0.818879	1.12494	0.944915	0.990143	0.911175	0.902031	0.895973	1.03596	1.06802	2.01827	2.45465	2.01077	3.05615	1.52841	2.47628	0.192556	1.8471	2.19871	2.92707	1.70596	1.11793	1.01862	1.23311	2.819	2.11802	2.33289	2.22315	2.13928	2.85199
Nsd1	NM_008739	Nsd1_HMT_H3K36_H4K20	chr13	3.85867	4.05303	3.96768	4.04468	4.30647	4.36438	3.89913	2.69502	4.08648	3.65127	4.18529	3.1965	2.90553	2.66132	4.29967	3.92831	4.36828	3.86574	4.39392	3.74681	4.3496	4.20566	4.24175	3.87343	3.81392	0.398825	3.0889	2.02562	1.03888	1.59585	2.68715	1.58671	1.68227	2.58723	1.23767	1.77147	1.79247	2.12243	1.78259	2.37196	2.13122	1.25875	1.71356	1.4317	1.12045	2.57946
Pax6	AK140480	Pax6_DNA	chr2	-4.83666	-4.28968	-5.79894	-5.97569	-5.48843	-5.21694	-4.77945	-6.37129	-4.61909	-6.41521	-6.23895	-6.78738	-5.33392	-7.8716	-5.69675	-4.78232	-5.04447	-5.3017	-4.92254	-4.43657	-4.85468	-7.22592	-5.76827	-5.81462	-5.64424	-5.93415	-3.15914	-6.27784	-4.49321	-5.67026	-12.643	-7.58384	-12.1074	-5.18365	-6.51978	-5.26802	-3.1042	-3.37364	-5.34659	-2.56283	-4.60043	-5.13884	-11.8872	-4.85951	-3.78857	-3.32774
Pcgf1	NM_197992	Pcgf1_DNA_PRC1_ZnF_H3k27_H2AK119ub	chr6	5.12553	5.47539	5.44414	5.44263	5.23888	5.35616	5.27112	4.22346	4.9786	4.74243	5.48164	4.67594	4.16524	3.95961	4.78181	4.6218	4.88381	4.54533	5.05203	4.34807	5.23016	5.20771	5.39979	4.80684	4.9344	2.37654	3.03491	3.32632	3.55806	4.85576	2.37996	3.73265	2.56225	3.1178	3.64506	3.85291	2.60216	2.49373	2.19772	2.5079	4.06726	3.65534	3.78195	1.71089	1.9793	2.08745
Pdgfra	NM_011058	Pdgfra_SIG_Kinase_Robson	chr5	-8.19103	-7.003	-9.11818	-9.33318	-8.46117	-9.42034	-9.84642	-8.12229	-9.04842	-8.20862	-6.97365	-9.68951	-17.8469	-9.08506	-17.1834	-7.6107	-16.9222	-8.12419	-6.74169	-8.36172	-8.10707	-6.27199	-8.1347	-8.77037	-7.67244	-13.2394	-13.549	-7.1502	-13.364	-13.7711	-3.43153	-7.62067	-12.1074	-13.5334	-14.3196	-3.29062	-5.78834	-4.00331	-2.09591	-3.57645	-13.7378	-5.29851	-11.8872	-5.15442	-6.77383	-3.30705
Pecam1	NM_008816	Pecam1_SIG_Robson	chr11	-0.131914	0.0926081	-0.0350533	0.0982918	-0.0492055	-0.0312123	-0.222166	-1.09479	-0.353222	-0.279723	-0.0706407	-0.60022	-0.963943	-1.10471	-0.787844	-0.65329	-0.583241	-0.775969	-0.59714	-0.923472	-0.313362	-0.0899658	-0.35774	-0.617845	-0.123115	-3.77498	-0.451984	-1.41136	-3.25788	-2.45382	-1.39125	-2.42088	-1.55726	-1.23225	-1.30966	-0.957669	-2.0057	-1.98831	-2.52146	-2.48219	-1.37998	-1.87632	-1.79338	-1.74645	-2.14712	-0.936741
Phc2	NM_018774	Phc2_DNA_PRC1_ZnF_H3k27_H2AK119ub	chr4	4.20284	4.25839	4.23874	4.26523	4.42124	4.50901	4.41251	3.73299	4.32341	4.73908	4.34	4.43536	4.28763	3.916	4.31771	4.61596	4.45175	4.52671	4.3041	4.61304	4.66087	4.57695	4.42517	4.53278	4.58885	2.80301	5.13554	4.80323	3.24408	3.77599	4.64597	3.85995	-12.1074	5.25982	4.39345	4.48947	4.80213	3.86214	3.24893	4.57715	4.35447	3.6474	4.04206	4.031	3.97463	4.94003
Phf19	NM_028716	Phf19_Pcl3_DNA_PRC2_ZnF_H3K27	chr2	-3.62402	-3.88554	-3.93531	-3.9869	-4.16167	-3.85647	-3.48293	-4.94965	-4.14487	-4.23371	-3.50909	-4.63106	-5.03645	-6.86233	-3.83969	-4.8837	-3.77636	-4.6179	-3.0951	-5.09459	-3.89337	-3.84554	-4.05688	-4.14069	-3.86335	-13.2394	-13.549	-13.7368	-13.364	-5.29713	-4.97486	-7.42344	-12.1074	-6.8801	-14.3196	-5.6876	-6.68378	-11.2456	-12.5333	-5.45535	-4.76907	-12.2575	-11.8872	-6.35921	-7.06689	-5.01616
Phf2	NM_011078	Phf2_HDM_JmjC_ZnF_H3K9	chr13	-3.34277	-3.54657	-3.29948	-3.61416	-4.13973	-3.35647	-3.53525	-4.94299	-3.60184	-3.94605	-3.1005	-4.36727	-4.18921	-4.63854	-2.93334	-3.58008	-2.8098	-3.88125	-2.23612	-4.31032	-3.2956	-3.20702	-2.81439	-3.92891	-3.88703	-6.1643	-2.52024	-3.81605	-6.93157	-3.95208	-3.48472	-3.93222	-4.08752	-3.536	-5.97841	-5.22173	-4.71856	-3.98674	-12.5333	-3.31266	-6.17563	-4.17719	-4.84351	-6.28156	-16.1851	-3.23188
Phf8	NM_001113354	Phf8_HDM_JmjC_ZnF_H3K9_H3K27_H4K20	chrX:147955215	2.37951	2.57263	2.63317	2.63451	2.46331	2.69673	2.57078	1.46795	2.1594	2.45876	2.56553	1.75502	1.63047	1.39111	2.07389	2.49965	2.40483	2.51747	2.46961	2.34765	2.33545	2.56352	2.5279	2.73736	2.57457	-0.952756	0.675454	1.24387	-0.633258	-0.168739	0.571696	-0.699832	-0.649509	0.473647	-0.190329	0.756427	0.980786	0.442743	-0.0904676	1.05706	0.434929	-0.18436	-0.012011	-0.375693	-0.0810039	0.574403
Pou5f1	NM_013633	Pou5f1_Oct4_DNA_Robson	chr17	3.26948	3.43315	3.28563	3.54813	3.23997	3.58479	3.53471	2.74104	3.09212	3.48668	3.56971	3.60474	3.64392	3.23973	3.02044	3.6232	3.28528	3.64946	3.11222	3.62327	3.33212	3.77889	3.52528	3.8869	4.02863	1.08207	3.15847	2.59166	1.37499	1.60623	3.3139	0.5546	2.18075	2.68924	1.18976	2.37319	3.82692	3.07989	2.59209	3.98219	2.19154	1.79732	2.24483	1.78499	1.2549	2.46397
Prdm10	NM_001080817	Prdm10_HMT	chr9	-5.10854	-5.95811	-4.81012	-4.89655	-5.96294	-6.79567	-5.84692	-6.31162	-5.66796	-5.1728	-5.39622	-5.41132	-6.03744	-7.70644	-5.9167	-5.3919	-5.71802	-5.22871	-7.76353	-5.50208	-5.51516	-5.85235	-5.63779	-5.47651	-5.06667	-3.31342	-1.91724	-0.499748	-1.22434	0.0853907	-1.83266	-0.0864539	-3.7934	-2.90557	-0.780596	-0.426815	-2.91868	-2.21705	-1.63444	-3.56742	-0.491813	-0.253325	-0.784453	-1.25456	-1.18108	-0.509844
Prdm14	NM_001081209	Prdm14_HMT_SET	chr1	-8.06529	-9.55298	-8.66571	-17.0961	-8.21635	-8.90745	-17.1545	-8.08601	-17.1425	-7.2932	-8.535	-8.61017	-8.28801	-18.0998	-17.1834	-16.6035	-16.9222	-16.6822	-9.22963	-16.7129	-9.04845	-9.16717	-8.58001	-7.72105	-16.9995	-6.80252	-13.549	-4.08763	-13.364	-5.0107	-4.32289	-9.34553	-5.40706	-4.96786	-5.76931	-5.29614	-5.12703	-2.42014	-4.09183	-6.67294	-2.10692	-12.2575	-2.26628	-7.31699	-5.98763	-2.34782
Prdm15	BC046433	Prdm15_HMT_SET	chr16	-5.74188	-7.06603	-5.58404	-6.46439	-6.87803	-6.42479	-5.91868	-6.95739	-6.54417	-6.12801	-5.83139	-7.50131	-7.45584	-6.75398	-7.39339	-6.04595	-6.21358	-6.89598	-5.65771	-6.79827	-6.37494	-6.1255	-6.25607	-6.94018	-5.84288	-1.94286	-1.91465	-2.28949	-1.96707	-0.953817	-1.18235	-1.93799	-3.0422	-2.23219	-2.20239	-1.83944	-1.86801	-0.669796	-0.794557	-2.74479	-0.953235	-1.19179	-1.56249	-3.29259	-3.21572	-1.31609
Prdm2	NM_001081355	Prdm2_HMT_SET_ZnF	chr4	-1.60789	-0.85319	-0.932003	-0.755074	-0.986225	-0.96887	-0.787083	-1.43766	-1.12509	-0.974114	-0.533565	-1.43849	-1.37724	-1.62009	-0.82935	-0.576458	-0.999062	-0.827734	-0.853511	-0.829375	-0.81677	-0.812417	-0.610654	-0.580713	-0.400354	-2.0915	-1.08654	0.194736	-0.429687	-0.401919	0.166198	-0.539739	-2.46794	-1.90025	-0.26076	-1.48041	-0.813184	-2.96727	-2.99202	-1.32088	-0.75292	-0.862402	-1.6357	-2.59331	-1.8912	-1.84304
Prdm4	NM_181650	Prdm4_HMT_SET_ZnF	chr10	0.705087	0.630055	0.61615	0.794699	0.429815	1.02011	0.687537	0.36233	0.543568	1.1324	0.812952	0.347651	0.3836	0.196152	0.109883	0.648231	0.446235	0.618688	0.466972	0.83052	0.727008	0.604303	0.552405	0.81723	0.755322	-1.15296	0.503793	0.458469	-0.921259	-0.0140808	-0.73138	0.245913	-2.95612	0.695269	0.378319	0.525519	0.767349	-0.611736	-0.328281	-0.114355	0.597399	-0.530966	-0.6992	0.186191	0.170431	-0.0981931
Prdm6	NM_001033281	Prdm6_HMT_SET_ZnF	chr18	-4.03041	-3.33034	-3.68549	-3.01107	-3.51231	-2.82925	-3.90556	-4.071	-4.0435	-3.34022	-3.13151	-4.18912	-3.64298	-4.10069	-2.9297	-3.69545	-2.37636	-3.92594	-1.47294	-3.49712	-2.41065	-2.71641	-2.3493	-3.61461	-3.51469	-6.51787	-7.53502	-13.7368	-6.1583	-6.96379	-12.643	-14.3033	-12.1074	-7.19669	-6.14038	-13.7442	-13.7623	-11.2456	-4.94263	-7.7523	-5.56923	-12.2575	-4.04919	-5.50813	-16.1851	-13.9374
Rbp2	NM_009034	Rbp2_CR_PRC2_H3K27	chr9	-17.3975	-17.0409	-17.1902	-17.0961	-16.9681	-16.9361	-17.1545	-17.7204	-17.1425	-16.4785	-9.56758	-17.6476	-17.8469	-18.0998	-17.1834	-16.6035	-16.9222	-16.6822	-16.985	-16.7129	-16.6756	-16.7219	-17.0365	-16.8019	-16.9995	-13.2394	-13.549	-13.7368	-13.364	-13.7711	-12.643	-14.3033	-12.1074	-13.5334	-14.3196	-13.7442	-4.47538	-11.2456	-12.5333	-14.2792	-13.7378	-12.2575	-11.8872	-16.3084	-16.1851	-13.9374
Ring1	NM_009066	Ring1_CR_PRC1_ZnF_H3K27_H2AK119ub	chr17	-6.94238	-6.43686	-5.81599	-7.74881	-7.69979	-5.51346	-7.23216	-9.50111	-7.30296	-5.60363	-6.34519	-7.0926	-9.13813	-7.08622	-8.92358	-8.48178	-7.63711	-16.6822	-8.3396	-7.89893	-8.61744	-6.81632	-7.27491	-6.31432	-7.41931	-13.2394	-13.549	-13.7368	-7.30508	-4.58651	-12.643	-4.35913	-12.1074	-6.31509	-4.87271	-4.81263	-13.7623	-11.2456	-12.5333	-6.37168	-7.30697	-4.74064	-11.8872	-3.60788	-4.22387	-13.9374
Rnf2	NM_011277	Rnf2_CR_PRC1_ZnF_H3K27_H2AK119ub	chr1	0.0666961	0.271435	0.339943	0.325672	0.319746	0.24978	0.276835	-0.358725	-0.0102729	0.195719	0.330083	-0.570372	-0.421186	-0.727437	0.581864	0.209804	0.689997	0.0745487	1.19356	-0.115816	0.479514	0.715195	0.92149	0.454265	0.72559	-2.07113	0.960569	0.658333	-0.76662	0.376856	-0.0349054	0.164898	-1.09985	0.698462	0.374221	0.935737	1.0705	-0.266954	-0.358686	0.913062	0.674629	-0.590109	-0.430554	-0.00929837	-0.407147	1.03024
Satb1	NM_009122	Satb1_DNA	chr17	2.44621	2.70458	2.79819	2.71263	2.78283	2.79866	2.67399	1.95679	2.46336	2.58607	2.92384	2.3222	2.192	1.99085	2.76415	2.90024	2.84815	2.62182	2.96859	2.43176	2.77872	2.85742	2.91446	2.68719	2.68162	1.3828	2.99691	2.07142	1.68056	2.57431	2.35767	1.78217	2.30417	2.57603	1.47812	2.43749	1.99055	2.3891	1.53241	2.04494	1.98971	1.86485	2.37932	1.07447	1.12624	2.66037
Satb2	NM_139146	Satb2_DNA	chr1	-0.73468	-0.458254	-0.504797	-0.626937	-0.314916	-0.254378	-0.474829	-1.51709	-0.490991	-0.417768	-0.878601	-1.05402	-0.834235	-1.59951	-0.664478	-0.422328	-0.301292	-0.523607	-0.681851	-0.634859	-0.289379	-0.274282	-0.485705	-0.305974	-0.435654	-2.22062	-0.977921	-0.491037	-1.80968	-1.00068	-0.705877	-2.13489	-0.889303	-0.505956	-2.27892	-1.43171	-0.90146	-1.17966	-0.819903	-0.294684	-1.32378	-1.36136	-1.27704	-1.86113	-2.54797	-0.615858
Scmh1	NM_013883	Scmh1_CR_PRC1_ZnF_H3K27_H2AK119ub	chr4	1.71123	1.94801	1.91165	1.90202	1.89323	2.10253	1.98041	0.991636	1.82244	1.49458	1.91136	1.41129	1.34444	1.01458	1.72732	1.58658	1.63591	1.27323	1.98293	1.28001	1.98096	1.68352	1.86752	1.57231	1.62084	-0.882648	0.640204	-0.0472761	-1.54624	-0.81273	1.31729	-1.26741	0.188641	0.197877	-1.3451	-0.539844	0.0422299	1.02723	0.218327	0.528961	-0.498961	-1.06176	-0.699945	-1.53	-1.25605	0.224983
Scml2	NM_133194	Scml2_CR_PRC1_ZnF_H3K27_H2AK119ub	chrX:157600704	0.454895	0.687623	0.476281	0.71234	0.692347	1.07141	0.754648	-0.0773294	0.534026	0.414382	0.698673	0.128398	-0.419125	-0.486986	0.761055	0.510425	0.909684	0.344017	-16.985	-0.0924879	0.787611	0.575188	0.744867	0.452076	0.579473	-0.80204	1.27603	0.585337	-0.0537397	0.0656956	0.472935	-0.743913	0.454251	0.318325	-0.77144	-0.447837	0.261189	0.179496	-0.640995	0.483705	0.547685	-0.0712056	0.265239	-2.00786	-2.0682	-0.620204
Setd1a	NM_178029	Setd1a_HMT_SET_H3K4	chr7	2.0727	2.18036	2.27542	2.19055	2.12113	2.29326	2.29503	1.20418	1.90272	2.11142	2.18255	1.59771	1.50106	1.00439	1.70921	1.81904	1.96689	1.88677	2.06484	1.73834	1.89792	1.98912	2.26998	1.9581	2.13608	0.794579	2.5543	2.56072	1.9708	2.31367	1.62784	2.17297	0.604104	1.92681	2.45688	2.53957	1.41581	1.68174	1.96017	1.77414	3.17578	1.64763	2.19288	0.949376	1.05506	2.43558
Setd1b	BC038367	Setd1b_HMT_SET_H3K4	chr5	0.478931	0.504054	0.591989	0.432601	0.340903	0.552898	0.855682	-0.0484802	0.146218	1.16106	0.496724	0.565805	0.843113	0.28018	-0.0529728	0.864227	0.320125	0.837184	-0.26202	0.900723	0.708376	0.911465	0.346794	1.00021	0.807382	-2.09577	-0.973144	-1.18667	-2.00498	-0.946861	-1.50221	-1.93179	-0.540371	-0.692598	-1.81139	-1.03312	0.379466	-2.37039	-0.662522	-0.073761	-1.41313	-1.40639	-1.67478	-1.13383	-1.30776	-1.37741
Setd2	NM_001081340	Setd2_HMT_SET_H3K36	chr9	1.96316	2.15951	2.18069	2.13228	1.61997	2.08271	1.87562	0.83816	1.71202	1.50702	2.28469	0.997438	0.273665	0.0867062	1.08822	1.53284	1.33266	1.29822	1.51946	1.22559	1.61125	1.51214	-17.0365	1.2173	1.69997	1.48496	2.47234	2.96929	2.4226	2.94981	1.23955	2.84651	1.49884	2.2563	3.13791	3.50355	2.1297	1.44542	1.17891	1.78392	3.29874	2.00782	2.65755	1.69387	1.38639	2.15994
Setd3	NM_028262	Setd3_HMT_SET_H3K36	chr12	-1.40973	-1.4507	-1.53898	-1.18143	-1.40378	-0.930994	-1.32505	-2.30201	-1.58598	-2.13121	-1.39468	-2.09688	-2.9559	-2.80509	-1.39898	-1.39147	-1.14083	-1.51493	-1.24726	-1.78313	-1.51476	-1.1904	-1.03172	-1.36996	-0.991378	-2.82315	-0.954363	-1.12483	-2.15045	-1.94892	-0.910198	-2.35214	-2.3119	-13.5334	-1.19107	-1.88117	-1.7379	-1.76457	-0.746784	-1.53403	-0.775246	-2.32517	-1.74094	-3.3485	-3.69715	-2.51467
Setd4	NM_145482	Setd4_HMT_SET	chr16	-6.43764	-5.5986	-5.6387	-6.22774	-7.18269	-6.82833	-6.41296	-6.80752	-5.87407	-6.71549	-5.92788	-6.4802	-6.09649	-6.99845	-5.79105	-6.4971	-5.94318	-6.42409	-5.3535	-6.33511	-6.47859	-6.45092	-5.84528	-6.40186	-6.32991	-6.50339	-13.549	-6.33476	-5.1941	-5.41593	-5.14286	-4.91327	-5.63801	-13.5334	-5.85667	-5.03542	-6.27255	-4.06404	-12.5333	-6.75055	-5.70018	-3.48775	-3.55526	-5.18284	-5.20953	-3.9916
Setd5	NM_028385	Setd5_HMT_SET	chr6	-1.48621	-1.62965	-1.38398	-1.26703	-1.16544	-1.15063	-1.66411	-2.43786	-1.55534	-1.58777	-1.4386	-1.94061	-2.33143	-2.21749	-1.62027	-1.73157	-1.46218	-1.80515	-0.903127	-1.71387	-1.12211	-1.52348	-1.40314	-1.58856	-1.79275	-1.84311	-0.697043	-0.7662	-1.22977	-1.34355	-0.713143	-1.22836	-3.45996	-0.891706	-1.10233	-1.22021	-0.889243	-1.44218	-1.58092	-1.69779	0.0577062	-2.60015	-0.768644	-1.67102	-1.47057	-0.770476
Setd6	NM_001035123	Setd6_HMT_SET	chr8	-0.26759	-0.120949	-0.2392	-0.290236	-0.216274	0.175849	-0.252629	-1.43927	-0.483589	-0.825709	0.0287572	-0.67147	-1.19498	-1.38858	-0.531369	-0.600453	-0.344745	-0.631923	-0.134336	-0.640432	-0.291176	-0.404949	-0.0905251	-1.09041	-0.716028	-2.09404	-0.91513	-1.24687	-2.19495	-2.61113	-0.44487	-3.56328	-1.61968	-2.05044	-2.57418	-2.61073	-1.12047	-1.18187	-1.7934	-1.06445	-1.75034	-0.971712	-3.60885	-3.03247	-2.79296	-1.91159
Setd7	NM_080793	Setd7_HMT_SET_H3K4	chr3	-7.01293	-17.0409	-9.83378	-17.0961	-16.9681	-16.9361	-17.1545	-17.7204	-17.1425	-6.71553	-8.13811	-17.6476	-17.8469	-18.0998	-17.1834	-9.68074	-16.9222	-9.61398	-16.985	-16.7129	-16.6756	-16.7219	-10.1047	-16.8019	-16.9995	-13.2394	-13.549	-13.7368	-13.364	-13.7711	-12.643	-14.3033	-12.1074	-13.5334	-8.42507	-8.17598	-13.7623	-11.2456	-12.5333	-7.12043	-13.7378	-12.2575	-11.8872	-16.3084	-16.1851	-5.8844
Setd8	NM_030241	Setd7_HMT_SET_H4K20	chr5	1.74594	2.06778	1.92194	2.03688	2.0439	1.98003	1.9404	0.890101	1.73382	1.98519	2.08547	1.77907	1.30143	0.819105	2.15929	2.05691	2.32883	1.97277	2.25443	1.83524	2.22413	2.62566	2.53694	2.459	2.53683	1.41199	2.12023	2.98768	2.58807	3.1615	2.1744	2.86622	-12.1074	2.05684	2.75054	3.36579	1.66204	2.50186	2.14955	1.20459	3.05674	2.35342	3.03908	2.45825	2.09183	3.20491
Setdb1	NM_018877	Setdb1_Eset_HMT_SET_H3K9	chr3	-0.611797	-0.384556	-0.564792	-0.315882	-0.685513	-0.0982918	-0.663385	-1.63968	-0.858413	-0.982157	-0.274636	-0.998621	-0.95069	-1.31118	0.0326136	-0.655556	0.186672	-0.754997	1.12956	-0.798352	-0.10026	-0.144408	0.533065	-0.290521	-0.356252	-1.73315	-0.534088	0.0140278	-0.714473	0.221536	-1.29401	-0.66508	-1.1217	-0.9803	-1.1733	-0.451551	-1.69531	-0.383543	-1.52276	-2.29875	-0.438657	-1.09177	-0.18817	-2.61885	-2.46416	-0.858057
Setdb2	NM_001081024	Setdb2_HMT_SET_H3K9	chr14	0.836855	1.24981	1.162	1.30309	0.946684	0.867605	1.00043	-0.0762235	0.489599	0.894264	1.31497	0.246035	-0.423469	-0.778745	0.216509	0.254167	0.673327	-0.152348	0.584396	-0.180179	0.460714	0.848932	1.02767	0.564888	0.566806	-0.3736	0.691661	1.45623	0.996355	1.61008	1.06298	0.702547	-0.299305	0.862949	0.586123	1.62964	0.928031	-0.0074944	0.54437	0.213367	1.68453	0.817306	0.91564	0.436008	0.896989	0.961097
Sfmbt1	NM_019460	Sfmbt1_HR_PRC_PhoRC	chr14	3.73494	4.0693	3.87111	4.02474	4.01068	4.01379	3.71172	2.31716	3.71262	2.67988	4.18227	2.56668	1.88707	1.58435	3.93552	3.65469	3.95266	3.36171	4.14504	3.32106	3.93226	4.02106	4.26705	3.6984	3.76431	1.18779	3.76014	2.53733	1.03982	1.88309	2.95122	1.83498	2.57184	2.96469	1.43965	2.33244	2.21912	2.06488	1.26948	3.08442	2.67814	1.53263	2.07964	1.04946	0.780521	2.53428
Sirt1	NM_019812	Sirt1_CR_PRC2_H3K27_H3K9	chr10	1.43655	1.58064	1.97453	1.33047	1.50893	1.99032	1.37341	0.219931	1.44898	1.42414	1.15411	-0.0216736	-0.382314	-0.539397	0.998907	1.24701	1.36525	0.790165	1.66621	0.860308	1.58735	1.43204	1.54577	1.41118	1.50007	2.39979	3.14167	3.10124	2.8569	3.62601	1.52041	3.07257	2.27178	3.02581	2.86183	2.48543	1.89133	2.69436	2.56525	1.06662	3.68135	2.7138	3.00919	1.51948	1.20531	2.50422
Smyd1	NM_009762	Smyd1_HMT_SET_ZnF	chr6	-17.3975	-17.0409	-17.1902	-17.0961	-16.9681	-16.9361	-17.1545	-17.7204	-17.1425	-16.4785	-16.719	-17.6476	-17.8469	-18.0998	-17.1834	-16.6035	-16.9222	-16.6822	-16.985	-16.7129	-16.6756	-16.7219	-17.0365	-16.8019	-16.9995	-13.2394	-13.549	-13.7368	-13.364	-13.7711	-12.643	-14.3033	-12.1074	-13.5334	-14.3196	-13.7442	-13.7623	-11.2456	-12.5333	-14.2792	-13.7378	-12.2575	-11.8872	-8.31098	-16.1851	-13.9374
Smyd2	NM_026796	Smyd2_HMT_SET_ZnF	chr1	-2.0245	-1.94414	-1.67401	-2.05792	-1.96869	-1.75194	-2.4957	-3.22383	-2.55105	-2.11777	-2.19836	-2.50722	-2.57438	-2.76727	-2.70247	-2.40521	-2.26338	-2.20164	-2.36119	-2.52714	-2.4596	-2.31303	-2.02005	-2.36116	-2.32599	-6.81293	-5.71637	-5.05805	-6.3907	-5.80476	-3.72958	-5.18781	-12.1074	-6.28453	-14.3196	-6.70455	-13.7623	-11.2456	-5.44152	-4.84667	-13.7378	-5.13164	-11.8872	-16.3084	-5.04651	-6.68194
Smyd3	NM_027188	Smyd3_HMT_SET_ZnF	chr1	-1.05075	0.612333	-0.663043	-0.160115	0.65037	0.598629	0.49118	-0.64381	0.473425	-1.32842	-0.54186	-1.30132	-1.13969	-1.69062	0.453885	-0.35467	-0.122815	0.178455	0.292545	-0.745715	-0.909665	-0.0639553	0.155768	-0.279507	-0.692396	-4.83129	-3.77983	-4.93735	-3.63441	-2.29591	-3.63976	-14.3033	-5.93187	-7.19957	-4.53271	-4.85184	-4.93958	-4.34226	-12.5333	-5.419	-3.46107	-4.96764	-3.85739	-4.97485	-5.29497	-4.90071
Smyd4	NM_001102611	Smyd4_HMT_SET_ZnF	chr11	-3.45307	-3.42592	-3.37883	-3.30462	-3.70143	-3.83365	-3.46977	-4.41137	-3.6695	-4.16305	-3.2238	-4.33176	-4.05916	-4.61548	-3.69712	-4.28287	-3.7848	-4.14352	-3.39816	-3.95743	-3.58945	-4.03194	-3.14695	-3.55364	-3.41567	-13.2394	-3.4575	-3.71406	-13.364	-5.5778	-4.54719	-6.27675	-9.88338	-4.87493	-5.47556	-6.03603	-6.31598	-11.2456	-12.5333	-3.90268	-5.60899	-5.84155	-3.96222	-16.3084	-6.87678	-13.9374
Smyd5	NM_144918	Smyd5_HMT_SET_ZnF	chr6	-2.99003	-2.33209	-2.49446	-2.45987	-2.56658	-2.5891	-2.93441	-3.83306	-2.83772	-3.15478	-2.26778	-3.45846	-3.8372	-3.91218	-2.67792	-3.22718	-2.2919	-3.25209	-2.01832	-3.69122	-2.49718	-2.60683	-2.11836	-3.13687	-2.82531	-0.687605	-1.96188	0.997821	1.35321	2.3325	-2.3284	1.16786	-1.34191	-1.38106	0.373294	1.24252	-2.25707	-1.88348	-1.69387	-3.02124	1.23165	1.03008	1.31162	0.92366	0.837695	1.40019
Sox17	NM_011441	Sox17_DNA_Robson	chr1	-17.3975	-17.0409	-17.1902	-17.0961	-16.9681	-16.9361	-17.1545	-17.7204	-17.1425	-8.56657	-16.719	-9.25869	-8.81448	-18.0998	-17.1834	-16.6035	-16.9222	-16.6822	-16.985	-16.7129	-16.6756	-16.7219	-17.0365	-9.05832	-9.61647	-13.2394	-5.71595	-13.7368	-13.364	-13.7711	-12.643	-14.3033	-12.1074	-13.5334	-14.3196	-13.7442	-13.7623	-11.2456	-5.38803	-14.2792	-13.7378	-12.2575	-11.8872	-16.3084	-16.1851	-13.9374
Sox2	NM_011443	Sox2_DNA_Robson	chr3	-3.91969	-4.48035	-3.25599	-4.21975	-4.80888	-3.57861	-3.78789	-3.51772	-3.50239	-3.20011	-4.73121	-4.27077	-2.65227	-2.97348	-5.17406	-3.7639	-3.46745	-2.67325	-4.43846	-3.13174	-3.7283	-5.51974	-2.71405	-3.89672	-3.17547	-4.68903	-0.939457	-3.58103	-5.2327	-5.3897	-0.534342	-4.35684	-12.1074	-1.36498	-4.70537	-4.29942	-1.59203	-2.27284	-1.21136	-0.735347	-3.00192	-12.2575	-4.72747	-3.38035	-6.05976	-4.2985
Ssu72	NM_026899	Ssu72_HK	chr4	-0.761662	-0.660891	-0.475887	-0.59147	-0.609539	-1.01404	-0.493371	-0.88129	-0.808706	-0.396937	-0.554064	-0.621771	-0.508511	-0.59585	-0.591295	-0.422748	-0.478176	-0.665391	-0.398457	-0.580415	-0.440336	-0.457684	-0.531292	-0.394528	-0.816487	-0.979766	-0.343202	-0.419489	-0.747057	-0.297361	-0.152681	-0.835057	-0.3322	-0.385073	-0.444192	-0.434498	0.307457	-0.402452	-0.42512	0.132436	-0.262762	0.22777	0.264124	-0.929464	-0.799599	-0.732131
Suv39h1	NM_011514	Suv39h1_HMT_SET_H3K9	chrX:7638297	-8.97416	-17.0409	-9.40305	-17.0961	-9.44449	-8.85648	-17.1545	-17.7204	-9.06578	-16.4785	-7.8566	-17.6476	-17.8469	-18.0998	-9.45608	-16.6035	-11.3349	-16.6822	-11.2836	-16.7129	-16.6756	-16.7219	-9.25204	-9.06063	-16.9995	-2.13324	-2.16253	-0.740633	-1.24384	-0.234656	-3.36847	-0.806469	-3.21725	-4.30616	-1.25563	-2.11986	-2.39723	-1.20312	-2.44836	-5.06057	-1.34242	-1.55467	-0.783107	-5.00917	-3.85047	-13.9374
Suv39h2	NM_022724	Suv39h2_HMT_SET_H3K9	chr2	1.80848	2.27093	2.12725	2.12024	1.93305	1.92154	2.15136	1.19672	1.60357	2.25057	2.29846	1.93349	1.82654	1.35498	2.35578	2.44514	2.5038	2.33119	2.58606	2.0338	2.30461	2.47116	2.65952	2.50825	2.42235	-1.1826	1.30307	0.450283	-0.824401	-0.337371	0.50358	0.304468	-0.680255	0.624583	-0.0989241	0.282915	0.403481	-0.268248	-1.18657	0.814792	0.715378	-0.114827	0.0781239	-2.08328	-2.13277	-1.00018
Suv420h1	NM_144871	Suv420h1_HMT_SET_H4K20	chr19	-3.08435	-2.72047	-2.6791	-2.58479	-2.90209	-2.85066	-3.172	-4.08972	-3.12678	-3.4482	-2.56898	-3.56069	-3.88837	-4.18044	-3.16275	-3.33872	-2.77778	-3.19131	-2.54904	-3.45988	-2.88587	-2.87286	-2.56174	-3.09976	-3.31075	-0.739781	0.413606	1.05081	0.560371	1.28123	-1.14276	1.59735	-2.00946	0.139503	1.528	0.590297	-1.08067	-0.625698	0.0925745	-1.12504	1.66994	0.0168806	0.689482	-2.0802	-1.9061	-0.643992
Suv420h2	NM_146177	Suv420h2_HMT_SET_H4K20	chr7	-8.20912	-8.11733	-7.17324	-7.04609	-7.76154	-10.6968	-6.94047	-8.43146	-7.08505	-8.40516	-7.09479	-7.29503	-11.0512	-10.3324	-7.40293	-7.62383	-8.24348	-7.2157	-7.46155	-8.27755	-9.51142	-7.32406	-7.28484	-9.92858	-9.12539	-13.2394	-13.549	-7.31449	-13.364	-7.91803	-12.643	-14.3033	-12.1074	-6.11578	-14.3196	-6.7652	-7.75969	-11.2456	-5.46565	-8.41251	-7.273	-4.08131	-3.96361	-8.17995	-6.2373	-8.28914
Suz12	NM_199196	Suz12_HMT_PRC2_ZnF_H3K27	chr11	4.82371	4.92889	4.82937	5.01146	4.97069	5.12678	4.93969	4.24114	4.87046	4.89673	4.89007	4.52612	4.20536	3.99667	4.61737	4.92848	4.82791	4.68251	4.95054	4.62063	4.94089	4.91469	4.92914	4.93219	4.84529	3.3081	5.66948	5.26711	4.04634	5.04439	4.90664	4.93745	3.93363	5.29797	4.70031	5.25498	5.18055	4.43931	3.79882	5.2101	5.37538	3.89411	4.24686	3.86072	3.82568	4.6982
Tada2a	NM_172562	Tada2a_DNA	chr11	1.31337	1.15672	1.44798	0.886643	0.724226	1.13438	1.30823	0.287572	1.18913	1.26725	1.28594	-0.194073	-1.01438	-0.975893	-0.737498	0.185587	-0.352836	-0.567262	0.104928	-0.492122	0.277892	-0.623029	-0.167256	-0.0602562	-0.559402	-0.882958	-1.05062	-0.445169	0.273771	0.929023	-1.18324	0.101851	-3.09909	-0.324218	-0.20356	-0.231876	-1.79285	-3.00761	-1.51579	-2.68236	0.325935	0.56367	0.376649	-0.318344	-0.232486	-0.714646
Tada3	NM_133932	Tada3_DNA	chr6	0.129152	0.106758	0.19014	0.0963137	0.0428242	0.262828	0.229024	-0.574431	0.195817	0.278158	0.27472	-0.494136	-0.973854	-0.818479	-0.128641	-0.00400232	-0.0863956	-0.175461	0.0657123	-0.125594	0.0861104	-0.107818	-0.103889	-0.048701	-0.203802	-2.79378	-0.811822	-1.44804	-2.49175	-2.38816	-0.885317	-2.08593	-2.00086	-0.274998	-1.22602	-1.98603	-0.855597	-1.70912	-1.64816	-0.876898	-1.08818	-1.66244	-3.15136	-3.52841	-3.35388	-3.52053
Tbx3	NM_011535	Tbx3_DNA	chr5	-4.61171	-3.86348	-4.50067	-4.62116	-4.4878	-4.98252	-4.05404	-5.02514	-4.36273	-4.45824	-4.20119	-4.13986	-4.31405	-4.73847	-4.42738	-4.8916	-4.2492	-4.72817	-4.53808	-4.74153	-4.14786	-3.65805	-3.86759	-4.50174	-3.72316	-1.13917	0.10103	0.175631	-1.07667	-0.80006	-1.21493	-1.17149	-1.75689	0.0669286	-0.0752588	-0.620036	0.307761	-0.887248	-0.690859	-0.722706	0.0788994	-0.953118	0.0266531	-0.95879	-0.260685	-1.53665
Tead4	NM_011567	Tead4_DNA	chr6	-7.6402	-7.18317	-7.28049	-7.68993	-7.24101	-7.82306	-7.73022	-8.28253	-7.93265	-9.92039	-7.80711	-8.8857	-8.32114	-8.05425	-9.17341	-9.40115	-9.17021	-7.44719	-8.05557	-7.92951	-7.95628	-9.36992	-7.94944	-9.18885	-7.14127	-2.16824	-1.80551	0.341894	-0.110806	0.6247	-2.48476	0.243803	-1.9614	-1.41209	-0.545197	0.541166	-1.87349	-2.89302	-2.20056	-2.56218	0.421057	-0.839293	0.214742	-1.28979	-0.0940909	-1.23581
Tet1	AK129421	Tet1_DNAme	chr10	-17.3975	-11.4359	-8.45991	-8.01148	-7.89843	-8.37951	-12.115	-8.78156	-11.1334	-10.1439	-8.1677	-10.7388	-11.2351	-18.0998	-6.92551	-9.82493	-7.98801	-10.9799	-8.46976	-9.55311	-8.6175	-8.96089	-10.0505	-12.6111	-16.9995	-2.46812	-3.32466	-2.32927	-2.19919	-1.97453	-3.00935	-2.3372	-3.39708	-3.30031	-2.24755	-1.79148	-2.81793	-2.57425	-2.18234	-2.86607	-1.36322	-3.2957	-2.76564	-3.98166	-4.42907	-4.09166
Tet3	NM_183138	Tet3_DNAme	chr6	2.01008	2.07086	2.10018	2.14225	2.03982	2.0236	2.28668	1.773	1.99164	2.59551	2.12915	2.49995	2.30039	2.22184	1.92434	2.44199	2.12773	2.30355	1.81265	2.3659	2.37433	2.15235	1.77758	2.08638	2.18802	-2.70196	-0.779803	-0.983056	-2.45901	-2.40726	-1.22292	-1.79756	-1.88875	0.605846	-0.468696	-0.502217	-0.00162129	-11.2456	-3.73314	-0.434915	-0.969153	-1.9784	-2.77621	-2.18466	-1.67399	-1.46477
Trim28	NM_011588	Trim28_Tif1b_DNA_Robson	chr7	2.69112	2.74179	2.84534	2.69147	2.73136	2.93618	2.89068	2.08969	2.65316	2.99217	2.76637	2.84198	2.32004	2.18402	1.89123	2.41885	2.37192	2.20359	2.35409	2.40163	2.67645	2.22791	2.48226	2.19422	2.12695	1.71225	3.24246	3.16666	3.02127	3.70844	1.51532	3.14498	1.86572	3.02556	3.11772	3.15678	2.81015	2.09097	2.38127	1.6579	3.75381	3.34587	3.06655	3.03061	3.15294	3.62498
Tspan8	NM_146010	Tspan8_SIG_Robson	chr10	-8.62214	-8.50129	-8.77645	-10.3456	-7.91881	-8.91384	-8.29268	-8.45186	-8.01795	-7.56921	-7.47879	-9.63746	-8.45143	-18.0998	-8.60623	-8.23866	-8.8502	-7.63058	-9.56962	-9.98464	-6.78949	-7.81004	-7.33932	-7.68791	-8.74063	-13.2394	-5.13554	-4.86581	-3.72093	-3.39859	-12.643	-5.38485	-12.1074	-6.48912	-4.44332	-4.06286	-6.83761	-11.2456	-3.30888	-6.77865	-4.94891	-3.7021	-4.45156	-5.0319	-5.39539	-5.37007
Ube2e1	NM_009455	Ube2e1_HK	chr14	1.67055	1.738	1.62056	1.46611	1.42376	1.69987	1.60799	0.934492	1.74554	1.24084	1.59745	1.73449	1.80611	1.88801	1.59749	1.8286	1.42089	1.58439	1.25362	1.75328	1.71801	1.60291	1.42593	1.80957	2.06501	0.285673	0.400775	0.430594	0.640308	0.527673	0.853021	0.799811	0.159185	0.709974	0.93251	0.809018	0.833451	0.797855	1.02189	0.328293	0.669346	-0.0498739	0.495173	1.00113	1.30684	0.339471
Whsc1	NM_001081102	Whsc1_Nsd2_HMT_SET_ZnF_H3K4_H3K36_H4K20	chr5	1.35747	1.60503	1.48237	1.37543	1.3352	1.69469	1.34633	0.241227	1.22135	1.16708	1.4712	0.709566	0.38438	-0.135437	1.16481	1.19217	1.43351	1.2587	1.57866	1.15424	1.34171	1.68504	1.84618	1.43229	1.51455	-0.44177	2.18007	1.71483	0.234692	0.610198	1.09846	0.487589	-0.109391	1.16762	1.10575	1.21112	1.36415	0.594634	-0.13421	1.2697	1.61456	0.33073	0.775814	-0.120097	-0.545826	1.14881
Whsc1l1	NM_001081269	Whsc1l1_Nsd3_HMT_SET_ZnF_H3K4_H3K36_H3K27	chr8	0.862454	0.990898	1.01752	0.950737	0.88909	1.04778	0.908499	-0.346838	0.563752	0.506432	1.06996	0.0281266	-0.488583	-0.948794	0.533503	0.36605	0.616263	0.41964	0.89874	0.309504	0.596735	0.762558	1.12953	0.62138	0.498277	0.608149	1.20439	1.47035	1.19985	1.49861	1.16927	0.480042	-0.186623	0.561808	1.00902	1.86	1.32321	1.16015	1.15571	0.772051	1.83204	0.995024	1.37226	-0.638217	-0.729869	1.09261
Xist	NR_001463	Xist	chrX:100655712	-6.90196	-17.0409	-5.60782	-17.0961	-16.9681	-16.9361	-17.1545	-17.7204	-17.1425	-3.49821	-4.11465	-17.6476	-17.8469	-18.0998	-17.1834	-16.6035	-16.9222	-16.6822	-16.985	-16.7129	-16.6756	-16.7219	-17.0365	-16.8019	-16.9995	-4.14173	-13.549	-2.79583	-5.19815	-2.40418	-12.643	-4.53095	-4.95306	-13.5334	-6.58881	-0.74925	-13.7623	-11.2456	-12.5333	-6.2308	-13.7378	-3.30872	-11.8872	-16.3084	-1.06011	-13.9374
Yap1	NM_009534	Yap1_SIG	chr9	-1.45594	-1.25439	-1.33585	-0.986888	-0.966448	-1.0597	-1.00301	-1.39246	-1.20966	-0.540183	-1.25248	-0.257359	-0.321893	-0.222706	-0.546259	-0.189859	-0.197668	-0.669725	-0.100028	-0.431868	-0.39785	-0.459418	-0.546278	-0.391701	-0.510389	-1.36195	0.0992185	0.129635	-1.55548	-0.651108	0.256482	-0.874777	-0.631978	0.597712	-0.565044	-0.358467	0.753518	-0.115302	-1.26483	0.565213	-0.133103	-1.25115	-1.30745	-1.28508	-1.43582	-0.519113
Yy1	NM_009537	Yy1_DNA_PRC_ZnF_PhoRC	chr12	-0.572434	-0.545913	-0.145809	-0.625431	-0.471674	-0.25083	-0.454429	-1.53455	-0.552703	-0.528858	-0.642509	-0.657529	-1.4292	-1.74612	-0.848981	-0.512077	-0.630483	-16.6822	-0.393938	-0.538325	-0.423299	-0.389051	-0.328186	-0.478565	-0.575578	2.35531	3.77821	4.01671	3.39303	3.8963	2.58698	3.87732	2.44034	3.38675	3.39271	3.87958	2.70638	2.74146	2.59577	1.97811	3.92981	3.05186	3.28123	3.2433	2.86597	3.57829
Zfp42	NM_009556	Zfp42_DNA_ZnF	chr8	-7.49955	-6.78033	-9.43666	-8.19108	-10.5967	-6.65413	-6.84999	-8.72504	-6.32017	-7.5459	-7.88827	-17.6476	-7.46777	-7.91983	-8.5382	-6.93727	-7.86506	-6.60796	-7.03568	-7.75618	-8.03545	-7.58291	-9.38503	-16.8019	-7.33311	-5.39507	-0.516569	-2.14388	-5.10677	-3.27362	-2.40607	-3.89117	-3.74319	-2.16006	-4.33745	-3.42906	-2.34954	-0.888725	-2.48347	-3.46603	-2.28143	-2.00581	-5.51902	-4.13016	-4.73252	-2.57977
ZP3	NM_011776	Zp3_SIG	chr5	2.23227	1.69348	2.22498	1.92385	1.85835	1.37284	2.51061	1.46661	2.10509	2.10506	2.28377	1.00465	0.72836	0.943815	0.600065	1.1181	0.573824	0.926063	1.56248	-16.7129	1.34434	0.992564	1.10476	0.643642	0.766734	-0.915184	-0.0549607	-0.838676	-0.406586	0.118636	-0.766094	-0.991466	0.149796	-13.5334	-1.05898	0.0597032	0.0436062	0.294849	-0.0349967	-0.775696	-0.152714	0.396732	0.183202	-1.17992	-1.41853	-0.588586
[truncated: 140 more columns]
