# Supplementary material for: Dynamic expression of chromatin modifiers during developmental transitions in mouse preimplantation embryos
Source: Sci Rep. 2015 Sep 25;5:14347. doi: 10.1038/srep14347 (PMC4585904; doi:10.1038/srep14347)
Supplement: Supplementary Dataset 2 [file srep14347-s3.xls]

## Sheet: Codebook.S2
Gene	Gene name
Mean.MII	Mean expression value from MII oocyte samples. Genes below detection threshold are highlighted in orange.
Mean.Mor-Blast	Mean expression value from 16-cell and 32-cell embryo samples. Genes below detection threshold are highlighted in orange.
Mean.preimpl	Mean expression value from all samples.Genes below detection threshold are highlighted in orange.
PC1.loadings	Loading score from PCA, dimension 1
PC2.loadings	Loading score from PCA, dimension 2

## Sheet: Dataframe.S2
Gene	Mean.MII	Mean.Mor-Blast	Mean.preimpl	PC1.loadings	PC2.loadings
Dazl	3.48894	-11.5399	-6.86018	-0.272185	-0.0558262
Scml2	0.583572	-11.6093	-6.87825	-0.200243	-0.142861
Tet3	2.10571	-8.45958	-5.20503	-0.17841	-0.0326411
Brdt	3.52384	-5.76084	-1.86636	-0.159561	-0.145331
ZP3	1.97972	-7.66342	-4.21412	-0.136095	-0.133215
Mecom	-5.9144	-12.9406	-11.1784	-0.128606	0.0283827
Suv39h2	1.9711	-4.72708	-3.08701	-0.123789	0.0255373
Prdm6	-3.53552	-11.8594	-10.2426	-0.123166	0.0607361
Kdm1b	3.22255	-3.82584	-1.48536	-0.119936	-0.0305764
Pcgf1	5.16182	-1.98136	0.39434	-0.108615	-0.0394408
Sfmbt1	3.6662	-2.47047	-0.793293	-0.10415	-0.00264451
Dppa1	-0.120228	-4.54645	-4.95991	-0.0984651	0.199068
Phc2	4.31304	-0.492327	1.0435	-0.0912357	-0.0150137
Pax6	-5.4573	-11.9777	-8.37784	-0.0911232	-0.170615
Mapk3	3.14205	-2.90983	-1.84521	-0.0899201	0.0424352
Bmi1	5.80591	0.896251	2.60033	-0.0879237	-0.0331979
Tada3	0.111937	-5.27856	-3.77742	-0.0841248	0.00538403
Jhdm1d	1.93054	-3.16625	-1.28429	-0.0826557	-0.0564805
Phf19	-3.9791	-8.88114	-9.08117	-0.0820091	0.148433
Dlx1	-9.03681	-13.2781	-12.4736	-0.0782268	0.0603967
Smyd4	-3.63955	-7.69764	-8.14409	-0.0708	0.15844
Phf2	-3.67507	-6.78291	-7.1516	-0.0694405	0.139126
Smyd3	-0.142005	-4.3255	-4.87514	-0.067487	0.150081
Whsc1	1.29976	-2.07138	-1.30265	-0.064246	0.0252503
Phf8	2.41839	-1.62817	-0.841274	-0.0632725	0.0321744
Yap1	-1.13246	-3.8073	-2.79078	-0.0632332	-0.00822426
Dicer1	3.5266	-0.522594	0.565728	-0.0629439	-0.0109053
Prdm4	0.703155	-2.33851	-1.44328	-0.0542747	-0.00539736
H3f3a	-1.41686	-5.18973	-4.23375	-0.0539051	-0.00118179
Clock	0.345281	-2.56182	-1.74499	-0.0538443	-0.0104071
Sox2	-3.90932	-5.10738	-6.08542	-0.0536159	0.113119
Setdb2	0.908099	-2.25084	-1.08611	-0.0534443	-0.0291425
Scmh1	1.7881	-1.56261	-1.15803	-0.0530772	0.0482139
Id2	-0.542657	-2.68858	-2.84645	-0.0511133	0.11922
Kdm6a	1.15294	-1.72922	-0.806837	-0.0473262	-0.00971125
Mll2	1.90752	-0.141558	0.281614	-0.0424871	0.0167964
Atrx	4.02164	0.897959	1.7226	-0.042199	-0.00422581
Cbx7	-7.06111	-10.5733	-10.6376	-0.0407592	0.096076
Kdm4a	2.21055	-0.0295905	0.526891	-0.0384925	0.00929603
ASF1B	1.39662	-0.872314	-0.433228	-0.0381008	0.0155576
Nsd1	3.91928	1.58428	1.619	-0.0373949	0.0543088
Jmjd5	-3.15078	-6.05517	-4.9397	-0.036754	-0.0441802
Ezh2	4.98993	2.66282	3.25901	-0.0366148	0.00236326
Pecam1	-0.18882	-2.83831	-2.38733	-0.0358199	-0.0181073
Ezh1	2.47361	0.2366	0.614106	-0.0341737	0.0138566
L3mbtl3	-4.87958	-6.26164	-5.24053	-0.0337877	-0.0504519
ASF1A	3.07991	0.642631	0.738297	-0.0319543	0.0466709
Rnf2	0.182447	-1.37418	-0.829107	-0.0282109	-0.00463792
Sirt1	1.40382	-0.0726366	0.620337	-0.0279883	-0.0281203
Dppa3	0.455887	-1.54095	-0.93263	-0.0270207	-0.0126315
Setd1b	0.501143	-1.20251	-1.18767	-0.0256319	0.0439768
Suz12	4.86627	3.44312	3.67986	-0.0253247	0.0143996
DAXX	0.817528	-1.29756	-1.14801	-0.0252348	0.0246576
Jmjd8	-4.56885	-7.32808	-8.84707	-0.0241798	0.189964
Setdb1	-0.643555	-1.80215	-1.72331	-0.0235734	0.0333647
Setd1a	2.07539	0.699808	0.955077	-0.0231955	0.0124647
Kdm2b	1.81065	-0.133556	0.168635	-0.0217342	0.0139257
Cxxc1	0.457204	-1.4968	-1.40744	-0.0217003	0.0291581
Jmjd6	2.39956	0.790521	1.30264	-0.0212773	-0.0186869
Satb1	2.62247	1.24946	1.60111	-0.0210971	0.00323799
Eed	4.42404	2.27214	2.30755	-0.0210853	0.0368436
Setd6	-0.357349	-1.85149	-2.14715	-0.0201641	0.0614515
DEK	2.9911	1.8709	2.17567	-0.0201542	-0.000647569
Whsc1l1	0.769117	-0.343938	-0.205099	-0.0195486	0.0198422
Kdm2a	0.591598	-0.0321015	0.105843	-0.0163879	0.00673789
Hdac4	-2.31374	-2.8535	-3.31631	-0.0156246	0.0550117
Creb3l2	-9.18556	-9.78619	-10.5057	-0.0147343	0.0697152
Ctcf	0.347978	0.00447021	0.333112	-0.0144237	-0.0143961
Kdm6b	-0.114534	-1.14692	-1.48348	-0.0139811	0.0609786
Ash1l	0.919803	0.156056	-0.13067	-0.0109178	0.0469964
Hells	3.01113	2.218	2.1948	-0.0109072	0.0177859
Setd3	-1.51405	-2.13453	-2.53628	-0.0104844	0.0534988
Tada2a	1.09104	-0.465941	-0.532321	-0.0101433	0.0207919
Nf2	0.736828	0.817588	1.0356	-0.00807494	-0.01661
Setd2	1.85053	0.722907	1.00798	-0.00803044	-0.0160928
Ube2e1	1.52229	0.962165	1.114	-0.00777723	-0.000601404
Prdm2	-0.996434	-1.30971	-1.48076	-0.00749651	0.030924
Kdm4b	-3.82475	-3.32058	-3.2205	-0.00716486	-0.0213389
Hnrnpr	-0.863393	-1.23682	-0.964395	-0.00706665	-0.0176123
Cbx1	0.877457	0.0594264	-0.660391	-0.00666454	0.0806989
Dnmt3a	-1.02776	-1.56336	-1.90336	-0.00648774	0.0448206
Mll3	-5.14165	-5.21302	-4.9335	-0.00556214	-0.0167157
H3f3b	1.29774	2.3885	2.40759	-0.0045434	0.00217591
Klf4	-1.2987	-0.995363	-0.958733	-0.00446615	-0.0143803
Cdk1	3.48387	3.10025	3.27126	-0.00230326	-0.0119705
Kdm1a	1.73214	1.60064	1.60374	-0.000568786	-0.00157416
Setd8	1.8574	2.08491	1.95353	0.00112284	0.0131559
Dmap1	1.18412	-0.486638	-0.773993	0.00229854	0.0408238
Cbx5	2.06809	2.0731	1.69679	0.00385616	0.0321172
Mll5	-3.09009	-3.35247	-4.1038	0.00653616	0.0717133
Satb2	-0.606658	-0.149112	-0.74346	0.00731795	0.0525012
Tspan8	-8.44442	-6.43685	-7.4668	0.00777002	0.0961646
Kdm5c	1.94651	2.14804	1.87246	0.00780375	0.017546
Prdm15	-6.32171	-4.66844	-4.63154	0.0088046	-0.0385524
Hira	-2.7556	-1.79903	-1.93244	0.0109437	-0.0107689
Jmjd1c	-0.272656	0.542096	0.0987118	0.0119895	0.0179743
Trim28	2.72994	3.50237	3.08404	0.0143277	0.0119725
Ssu72	-0.658896	0.274654	-0.149604	0.0148439	0.0182137
Setd5	-1.52424	-0.0917105	-0.983777	0.0180464	0.0507959
Mapk1	-1.40943	0.0801443	-0.640682	0.020136	0.0368354
Elf5	-10.521	-9.63804	-11.707	0.0209975	0.173643
Carm1	-0.729271	0.807711	0.300474	0.0210167	0.0123763
Fgfr2	-1.18324	-2.01283	-2.94011	0.0226075	0.0833689
Suv420h1	-3.02065	-0.861742	-1.28998	0.0259548	-0.00235249
Jmjd4	-4.5876	-2.21134	-3.03572	0.0260601	0.0197989
Dnmt3b	-0.485982	0.920948	-0.122002	0.0285083	0.0592968
Smyd2	-2.18254	-2.55394	-4.24408	0.0296707	0.153419
Hat1	1.98591	2.89044	1.65624	0.0297118	0.0736553
Jarid2	0.528619	1.28882	0.0229029	0.0302555	0.0913853
Kdm3a	-3.00444	-0.34421	-0.376649	0.032333	-0.0601384
Kdm5d	-16.6498	-11.2506	-11.7302	0.0336857	-0.102007
Setd4	-6.33196	-4.41482	-5.16226	0.0345527	0.00859617
Kdm3b	-1.79205	0.253455	-0.249235	0.0348067	-0.0114213
Pou5f1	3.34413	5.05089	3.83281	0.0351676	0.0724921
Mtf2	-0.410895	2.458	1.57239	0.0354525	0.0246515
Suv420h2	-7.90555	-5.65062	-7.57157	0.0381825	0.133209
Kdm5b	-2.24639	1.5931	1.73292	0.0399754	-0.0954817
Ash2l	-0.949842	1.72187	0.399809	0.0432643	0.0553811
Klf2	-3.58257	-1.13991	-1.06745	0.0452702	-0.0863985
Prdm10	-5.62977	-2.00642	-2.44256	0.0468538	-0.0404475
Prdm14	-10.7923	-7.89841	-8.1492	0.0481701	-0.0918149
Setd7	-13.7963	-10.7238	-12.1933	0.0507853	0.0315386
Smyd5	-2.76908	0.857475	0.0513548	0.0513642	-0.019722
Yy1	-0.575013	2.9738	2.40782	0.0561623	-0.0437375
Hdac1	-2.23304	1.97107	1.66785	0.0570098	-0.0744412
Kdm4c	-6.12263	-1.39548	-1.3028	0.0631793	-0.126646
Mll1	-6.18507	-1.15917	-5.55173	0.0631921	0.307262
Krt8	-5.16065	-2.09966	-4.51819	0.0633194	0.156978
Kdm5a	-6.89946	-2.15442	-2.2051	0.0637276	-0.114666
Lats2	-4.34959	-0.977293	-2.51606	0.0676971	0.0607813
Lrpap1	-2.29796	1.4796	-0.161126	0.074449	0.0523443
Tbx3	-4.46988	0.818206	-0.515351	0.0750515	0.00378088
Rbp2	-16.4266	-10.5569	-12.897	0.0818432	0.0776115
Sox17	-16.3575	-9.2963	-12.0166	0.0827093	0.104188
Cdx2	-7.90224	-3.12728	-6.11414	0.08368	0.17033
Ring1	-6.92203	-2.91188	-4.65192	0.0881226	0.0255428
Gata3	-6.50494	-3.11872	-5.64482	0.0918554	0.170382
Krt19	-17.1117	-9.60473	-12.3666	0.101318	0.0822972
Ehmt2	-8.93731	-3.07285	-4.15923	0.104708	-0.0615997
Tead4	-7.86643	-0.433456	-1.4026	0.106134	-0.0878273
Cbx3	-5.59355	1.7848	0.728943	0.107066	-0.0911284
Tet1	-10.1749	-2.23144	-3.85192	0.113124	-0.0401431
Gata6	-2.99156	1.98007	-0.478934	0.113395	0.079664
Cbx6	-12.426	-5.79016	-8.72239	0.113565	0.115835
Fgf4	-17.0767	-8.15357	-9.77915	0.116938	-0.0855293
Suv39h1	-12.6446	-4.31625	-5.65148	0.117024	-0.0769673
Eif1a	-6.68655	1.54941	0.0413068	0.125649	-0.0672382
Zfp42	-7.86253	0.249966	-2.27093	0.134404	0.0295827
Pdgfra	-8.52057	-2.05952	-5.11928	0.140623	0.0790614
Smyd1	-17.0767	-7.52948	-11.2185	0.143064	0.131772
Fgfr3	-15.3897	-6.45739	-7.20683	0.143382	-0.16597
2410016O06Rik	-13.3734	-2.85949	-4.10863	0.146319	-0.147859
Hand1	-17.0767	-8.5235	-9.01712	0.164252	-0.218603
Esrrb	-14.6167	-0.515987	-2.44929	0.202892	-0.16341
Nanog	-17.0767	0.923274	-3.92402	0.275973	0.0144858
Xist	-12.7438	1.03259	-3.86308	0.314747	0.075172
