# Supplementary material for: Dynamic expression of chromatin modifiers during developmental transitions in mouse preimplantation embryos
Source: Sci Rep. 2015 Sep 25;5:14347. doi: 10.1038/srep14347 (PMC4585904; doi:10.1038/srep14347)
Supplement: Supplementary Dataset 3 [file srep14347-s4.xls]

## Sheet: Codebook.S3
Sample name	name of blastomere sample
Lineage Score	lineage score calculated for each sample by subtracting the average expression value for the core ICM genes (Esrrb, Ezh1, Klf2, Klf4, Pdgfra, Pecam1, Pou5f1, Prdm14, Scmh1, Sox2, Tet1 and Trim28) from the average expression value of the core TE genes(Cdx2, Dppa1, Gata3, Id2, Krt8, Lats2, Tead4 and Tspan8)
CellFate.LS	assignment of cells to TE, ICM or not determined cell fate according to the Lineage Score
PC1	values for principal component 1
PC2	values for principal component 2
Epi-ICM	average expression value for Ezh1, Prdm14, Scmh1 and Tet1
ICM	average expression value for Esrrb, Klf2, Klf4, Pdgfra, Pecam1, Pou5f1, Sox2, and Trim28
TE	average expression value for Cdx2, Dppa1, Gata3, Id2, Krt8, Lats2, Tead4 and Tspan8
CellFate.ICM	assignment of cells to TE, ICM or not determined cell fate according to the average expression value of ICM-specific transcription factors and signaling molecules
CellFate.Epi	assignment of cells to TE, ICM or not determined cell fate according to the average expression value of ICM-specific chromaTin modifiers
CellFate.TE	assignment of cells to TE, ICM or not determined cell fate according to the average expression value of TE-specific transcription factors and signaling molecules

## Sheet: Dataframe.S3
gene	Sample name	Lineage Score	CellFate.LS	PC1	PC2	Epi-ICM	ICM	TE	CellFate.ICM	CellFate.Epi	CellFate.TE
g_mor.5_b7	g_mor.5_b7	6.34473	ICM	10.8288	-17.0096	-1.01759	-0.0191573	-6.69669	n.d.	ICM	ICM
g_mor.5_b6	g_mor.5_b6	7.73787	ICM	15.785	-15.2434	-1.53547	1.77625	-7.06553	ICM	ICM	ICM
gg_mor.5_b8	gg_mor.5_b8	2.16172	n.d.	-1.57865	-15.1135	-2.59067	-1.2413	-3.85281	n.d.	n.d.	n.d.
gg_mor.4_b5	gg_mor.4_b5	0.639515	n.d.	-5.82112	-14.0287	-4.84929	-2.00092	-3.58989	n.d.	TE	n.d.
gg_mor.4_b6	gg_mor.4_b6	2.39095	n.d.	-0.295634	-13.6682	-2.31795	0.837163	-2.60549	n.d.	n.d.	n.d.
gg_mor.4_b13-14	gg_mor.4_b13-14	-1.75064	n.d.	-13.2476	-13.4443	-6.21159	-0.899067	-0.919265	n.d.	TE	n.d.
gg_mor.5_b1	gg_mor.5_b1	-1.87393	n.d.	-14.0219	-13.2011	-7.43043	-3.52691	-2.95415	TE	TE	n.d.
gg_mor.4_b4	gg_mor.4_b4	4.10911	ICM	6.30673	-12.9077	-1.97418	0.610901	-4.35991	n.d.	ICM	ICM
g_mor.5_b13-14	g_mor.5_b13-14	-1.42492	n.d.	-12.1315	-12.6953	-3.12939	-1.57821	-0.670353	n.d.	n.d.	n.d.
g_mor.5_b15-16	g_mor.5_b15-16	-4.7857	TE	-19.9901	-12.39	-5.72267	-4.03597	0.187506	TE	TE	TE
g_mor.4_b9	g_mor.4_b9	-3.72116	TE	-17.9858	-11.9528	-5.7895	-2.67489	0.00806462	n.d.	TE	TE
g_mor.5_b9	g_mor.5_b9	-5.03915	TE	-23.5024	-11.1192	-6.8855	-4.95445	-0.558982	TE	TE	n.d.
g_mor.5_b4	g_mor.5_b4	5.55249	ICM	9.07757	-11.1104	-1.77943	0.920663	-5.53186	n.d.	ICM	ICM
gg_mor.4_b8	gg_mor.4_b8	3.61065	n.d.	2.73557	-11.0521	-2.23691	-0.103523	-4.4253	n.d.	n.d.	ICM
gg_mor.5_b17-19	gg_mor.5_b17-19	-2.44626	n.d.	-13.4762	-10.735	-5.9079	-1.91228	-0.79789	n.d.	TE	n.d.
gg_mor.4_b18-20	gg_mor.4_b18-20	-4.11827	TE	-16.9115	-9.08244	-5.9776	-3.01465	0.115968	TE	TE	TE
hhh_blast.01_b4	hhh_blast.01_b4	8.97427	ICM	17.405	-8.87377	-0.344564	1.45694	-8.11784	ICM	ICM	ICM
g_mor.4_b10	g_mor.4_b10	-5.77353	TE	-24.2569	-8.2951	-5.77902	-6.04421	-0.18228	TE	TE	n.d.
gg_mor.4_b11	gg_mor.4_b11	3.30862	n.d.	1.20385	-7.83236	-4.95332	-0.00105862	-4.96044	n.d.	TE	ICM
hhh_blast.01_b7	hhh_blast.01_b7	7.31323	ICM	13.8772	-6.73794	-0.6535	1.71693	-6.38645	ICM	ICM	ICM
g_mor.4_b2	g_mor.4_b2	-4.47632	TE	-19.6016	-6.65495	-5.84566	-3.30373	0.325286	TE	TE	TE
g_mor.5_b10	g_mor.5_b10	-5.75298	TE	-25.1535	-6.52657	-5.83544	-4.28685	0.949935	TE	TE	TE
g_mor.4_b15-17	g_mor.4_b15-17	-2.99973	n.d.	-16.6106	-5.93195	-5.88551	-1.41599	0.093903	n.d.	TE	TE
g_mor.4_b1	g_mor.4_b1	-4.7108	TE	-19.8873	-5.66766	-5.23723	-3.50535	0.62815	TE	TE	TE
g_mor.5_b12	g_mor.5_b12	-3.56912	TE	-18.3496	-5.17037	-4.93653	-2.14425	0.494114	n.d.	TE	TE
hhh_blast.08_b14	hhh_blast.08_b14	7.28601	ICM	13.8374	-5.15255	-1.40867	-0.356972	-7.99355	n.d.	ICM	ICM
g_mor.5_b5	g_mor.5_b5	-7.11226	TE	-28.4468	-5.11828	-5.54227	-5.56115	1.5574	TE	TE	TE
hhh_blast.11_b4.b5	hhh_blast.11_b4.b5	9.03623	ICM	20.5153	-4.21961	-0.622852	1.86539	-8.00026	ICM	ICM	ICM
hhh_blast.01_b6	hhh_blast.01_b6	5.73264	ICM	9.37818	-3.87946	-0.553163	2.41812	-4.30494	ICM	ICM	ICM
hhh_blast.08_b3	hhh_blast.08_b3	6.00936	ICM	11.9357	-3.1829	-3.37499	1.02741	-6.44942	ICM	n.d.	ICM
g_mor.4_b7	g_mor.4_b7	-5.05079	TE	-19.0124	-3.04846	-5.15571	-4.22322	0.516746	TE	TE	TE
g_mor.5_b11	g_mor.5_b11	-1.21751	n.d.	-9.19493	-2.99557	-4.61877	-4.7171	-3.46682	TE	TE	n.d.
hhh_blast.01_b10.11	hhh_blast.01_b10.11	7.88776	ICM	15.6262	-2.52683	-1.55321	1.9811	-7.08476	ICM	ICM	ICM
hhh_blast.12_b12	hhh_blast.12_b12	7.49269	ICM	16.0724	-2.48365	-0.758104	1.30584	-6.87483	ICM	ICM	ICM
hhh_blast.01_b15.16.17.18	hhh_blast.01_b15.16.17.18	4.94242	ICM	9.7082	-2.36736	-0.740716	1.71803	-4.04398	ICM	ICM	ICM
hhh_blast.11_b3	hhh_blast.11_b3	9.27898	ICM	20.8942	-1.98805	-0.464883	2.18014	-7.98051	ICM	ICM	ICM
hhh_blast.08_b4	hhh_blast.08_b4	7.44773	ICM	17.881	-0.176211	-1.22787	2.0666	-6.47929	ICM	ICM	ICM
hhh_blast.12_b1	hhh_blast.12_b1	7.40384	ICM	17.9415	-0.0185972	-0.310361	1.3371	-6.61589	ICM	ICM	ICM
hhh_blast.08_b2	hhh_blast.08_b2	9.27222	ICM	17.6179	0.624301	-0.62672	2.41942	-7.86818	ICM	ICM	ICM
hhh_blast.01_b1	hhh_blast.01_b1	4.08124	ICM	8.04394	1.15813	-2.78578	1.78883	-3.81728	ICM	n.d.	n.d.
hhh_blast.12_b11	hhh_blast.12_b11	6.84908	ICM	15.0925	1.17149	-1.45013	1.61214	-6.25769	ICM	ICM	ICM
hhh_blast.08_b12.13	hhh_blast.08_b12.13	9.59768	ICM	18.408	1.60788	-1.62374	2.15979	-8.69908	ICM	ICM	ICM
hhh_blast.09_b9.10	hhh_blast.09_b9.10	9.87489	ICM	21.4365	1.62139	-0.448435	1.82986	-8.80446	ICM	ICM	ICM
hhh_blast.01_b2	hhh_blast.01_b2	8.07946	ICM	13.6815	2.12266	-2.61679	2.24291	-7.45646	ICM	n.d.	ICM
hhh_blast.08_b1	hhh_blast.08_b1	5.73918	ICM	8.3469	2.59955	-2.91857	1.77824	-5.52655	ICM	n.d.	ICM
hhh_blast.09_b8	hhh_blast.09_b8	3.42246	n.d.	4.90035	2.97498	-2.65734	1.7128	-3.16638	ICM	n.d.	n.d.
hhh_blast.12_bb4-10	hhh_blast.12_bb4-10	8.6415	ICM	19.6154	3.18111	-0.477066	1.88287	-7.54528	ICM	ICM	ICM
hhh_blast.11_b1	hhh_blast.11_b1	5.9822	ICM	13.5863	4.01785	0.175542	2.68287	-4.13511	ICM	ICM	ICM
hhh_blast.12_b2	hhh_blast.12_b2	6.18103	ICM	11.3491	4.02067	-2.57568	-0.410726	-7.31341	n.d.	n.d.	ICM
hhh_blast.08_b12	hhh_blast.08_b12	10.1196	ICM	20.0813	4.17245	-0.621313	2.30129	-8.79253	ICM	ICM	ICM
hh_blast.01_b3	hh_blast.01_b3	-3.82379	TE	-12.5478	4.18254	-2.40491	-3.70417	0.552715	TE	n.d.	TE
hhh_blast.09_b5.6.7	hhh_blast.09_b5.6.7	5.79807	ICM	10.7105	4.34471	-1.22422	2.42029	-4.59262	ICM	ICM	ICM
hhh_blast.10_b4.b5	hhh_blast.10_b4.b5	6.48193	ICM	13.1514	4.44849	-0.226345	0.901398	-5.95644	n.d.	ICM	ICM
hhh_blast.01_b8	hhh_blast.01_b8	7.11898	ICM	15.009	5.12215	-2.45583	1.61257	-6.86254	ICM	n.d.	ICM
hhh_blast.08_b5.6.7.8	hhh_blast.08_b5.6.7.8	4.08456	ICM	6.09715	6.0397	-0.422429	2.35065	-2.65827	ICM	ICM	n.d.
hhh_blast.10_b2	hhh_blast.10_b2	4.61048	ICM	11.689	6.47934	-0.828199	1.12437	-4.13697	ICM	ICM	ICM
hhh_blast.10_b3	hhh_blast.10_b3	4.07319	ICM	6.62291	7.42796	-2.13941	2.52292	-3.10438	ICM	n.d.	n.d.
hhh_blast.13_b1	hhh_blast.13_b1	7.55755	ICM	17.2013	7.58925	0.366256	1.95073	-6.13497	ICM	ICM	ICM
hh_blast.09_b22.23.24.25.26	hh_blast.09_b22.23.24.25.26	1.46712	n.d.	1.33927	8.02491	-0.485253	2.34062	-0.0684614	ICM	ICM	n.d.
hh_blast.09_b15.16	hh_blast.09_b15.16	-7.98164	TE	-29.5985	9.08675	-5.1317	-5.4154	2.66081	TE	TE	TE
hh_blast.09_b17.18.19.20.21	hh_blast.09_b17.18.19.20.21	-8.1796	TE	-30.3488	9.70949	-5.38472	-5.89211	2.45661	TE	TE	TE
hh_blast.09_b3.4	hh_blast.09_b3.4	1.42428	n.d.	1.76515	9.90194	-3.00294	2.42191	-0.810653	ICM	n.d.	n.d.
hhh_blast.13_b5.6.7	hhh_blast.13_b5.6.7	9.58883	ICM	23.6504	10.0205	0.210597	2.3007	-7.98483	ICM	ICM	ICM
hh_blast.01_b5	hh_blast.01_b5	-6.0784	TE	-21.8957	10.5428	-4.40297	-3.468	2.29874	TE	TE	TE
hh_blast.01_b13	hh_blast.01_b13	-8.08223	TE	-26.5709	10.6186	-5.07784	-6.35767	2.15117	TE	TE	TE
hh_blast.01_b9	hh_blast.01_b9	-7.17316	TE	-26.8388	10.8715	-4.84371	-5.29375	2.02943	TE	TE	TE
hh_blast.09_b2	hh_blast.09_b2	0.40684	n.d.	-4.47462	11.2307	-0.0492115	0.273331	-0.241023	n.d.	ICM	n.d.
hh_blast.09_b11.12.13.14	hh_blast.09_b11.12.13.14	0.789901	n.d.	2.19404	11.5308	-0.241886	2.30446	0.665777	ICM	ICM	TE
hhh_blast.10_b1	hhh_blast.10_b1	7.82452	ICM	15.7516	11.7158	-3.57662	-0.344031	-9.24608	n.d.	TE	ICM
hhh_blast.13_b3.4	hhh_blast.13_b3.4	7.20955	ICM	19.0852	11.8833	-0.272878	2.297	-5.76918	ICM	ICM	ICM
hh_blast.08_b10	hh_blast.08_b10	-6.17646	TE	-18.9578	12.5526	-5.44208	-4.5322	1.34097	TE	TE	TE
hh_blast.08_b9	hh_blast.08_b9	-7.07055	TE	-24.1328	12.7614	-5.4913	-5.33966	1.68034	TE	TE	TE
hhh_blast.10_b6	hhh_blast.10_b6	2.59066	n.d.	3.6358	13.6036	-2.53827	2.24176	-1.94225	ICM	n.d.	n.d.
hhh_blast.13_b2	hhh_blast.13_b2	7.05039	ICM	16.8501	15.7758	-0.231499	1.443	-6.16556	ICM	ICM	ICM
hh_blast.13_b10.11	hh_blast.13_b10.11	-8.71009	TE	-26.9925	23.569	-4.48638	-5.82787	3.32938	TE	TE	TE
hh_blast.13_b8.9	hh_blast.13_b8.9	-7.97784	TE	-26.0883	25.296	-5.55486	-5.28925	2.60005	TE	TE	TE
