# Supplementary material for: Dynamic expression of chromatin modifiers during developmental transitions in mouse preimplantation embryos
Source: Sci Rep. 2015 Sep 25;5:14347. doi: 10.1038/srep14347 (PMC4585904; doi:10.1038/srep14347)
Supplement: Supplementary Dataset 4 [file srep14347-s5.xls]

## Sheet: cor_all
	2410016O06Rik	ASF1A	ASF1B	Ash1l	Ash2l	Atrx	Bmi1	Brdt	Carm1	Cbx1	Cbx3	Cbx5	Cbx6	Cbx7	Cdk1	Cdx2	Clock	Creb3l2	Ctcf	Cxxc1	DAXX	Dazl	DEK	Dicer1	Dlx1	Dmap1	Dnmt3a	Dnmt3b	Dppa1	Dppa3	Eed	Ehmt2	Eif1a	Elf5	Esrrb	Ezh1	Ezh2	Fgf4	Fgfr2	Fgfr3	Gata3	Gata6	H3f3a	H3f3b	Hand1	Hat1	Hdac1	Hdac4	Hells
2410016O06Rik	1	-0.0346685	-0.062283	0.365632	0.133178	0.125414	-0.0112372	0.0299932	0.191388	-0.0697197	0.127273	0.0100615	0.0722625	0.144361	0.0872181	-0.120027	0.125468	0.204265	0.138947	0.216459	0.326781	0.188025	0.206234	0.0984006	0.183431	0.0778947	0.210581	0.0870813	-0.0580178	0.0778674	0.0158031	0.0620643	0.0629665	0.140807	0.196828	0.284894	0.0234313	-0.0421326	-0.108134	-0.0786876	-0.249405	0.0407109	-0.106357	-0.0132331	0.179221	-0.0293917	0.0256186	0.0185373	0.163582
ASF1A	-0.0346685	1	0.49203	-0.00380041	0.485578	0.267341	0.541025	0.0587013	0.22324	0.392508	0.462228	0.120547	0.16905	0.0357621	0.574983	0.350567	-0.0178264	-0.034067	0.494299	0.253315	0.295147	-0.348161	0.209706	0.637348	-0.291155	0.367218	0.337416	0.329296	0.000929597	0.69069	0.358305	-0.00205058	0.352399	-0.170034	-0.0151196	-0.125277	0.38406	-0.130226	0.049296	0.658783	0.294135	0.396172	0.0932057	0.253999	0.291401	0.3927	0.656432	0.00311688	0.173233
ASF1B	-0.062283	0.49203	1	0.0865619	0.336104	0.0962406	0.400437	-0.0433903	0.307232	0.15609	0.278114	0.209651	0.185455	0.124812	0.50663	0.298592	-0.0147915	-0.0342857	0.36946	0.198578	0.262502	-0.289487	0.253534	0.42838	-0.158988	0.259494	0.214135	0.280766	0.0713055	0.355024	0.354805	0.0200683	0.258373	-0.166425	0.0311688	-0.137936	0.316446	-0.231223	0.150485	0.502037	0.325714	0.398442	0.13501	0.192591	0.0419686	0.169214	0.497908	0.0666029	0.0882297
Ash1l	0.365632	-0.00380041	0.0865619	1	0.0843472	0.0666029	0.0208886	0.222584	0.251784	0.154969	0.188107	0.38324	0.116555	0.0825701	0.0502802	-0.265373	0.21326	0.242433	0.045769	0.383486	0.216787	0.279289	0.430977	0.146165	0.246917	0.132194	0.0996036	-0.0551743	-0.056432	-0.0394532	0.100943	-0.0291456	0.0941627	0.240492	0.475817	0.470294	0.216405	0.0635954	-0.0147095	-0.102939	-0.238906	0.244484	0.0818865	0.195079	0.0159945	0.111005	0.0871907	0.108462	0.301928
Ash2l	0.133178	0.485578	0.336104	0.0843472	1	0.262693	0.373343	-0.0521394	0.186384	0.336049	0.351087	0.0632673	0.0919481	0.180916	0.334709	0.356446	-0.187013	-0.0403281	0.198277	0.161367	0.514094	-0.334709	0.256787	0.361176	-0.111114	0.303841	0.00125769	0.370745	0.347751	0.376979	0.366343	0.179111	0.253671	-0.226138	-0.0996582	-0.125605	0.0702119	-0.361012	0.212768	0.346247	0.35836	0.2908	0.0614901	0.377498	-0.0538346	0.44093	0.324757	0.0715243	-0.0136432
Atrx	0.125414	0.267341	0.0962406	0.0666029	0.262693	1	0.385072	0.115106	0.102502	0.429146	0.531839	0.0574709	0.0278879	-0.0239781	0.232399	0.179494	0.0450034	0.202297	0.404101	0.216432	0.111716	-0.00940533	0.0721258	0.365468	-0.182748	0.431142	0.307915	0.190403	-0.138401	0.588161	0.353055	0.0225564	0.388845	-0.162844	0.0353247	0.110759	0.395297	-0.021326	-0.0879836	0.175749	-0.0621463	0.127136	0.122707	0.0865892	0.328585	0.44339	0.353055	-0.0804101	0.198442
Bmi1	-0.0112372	0.541025	0.400437	0.0208886	0.373343	0.385072	1	0.210991	0.350458	0.422283	0.473903	0.221545	0.100396	-0.139029	0.350267	0.232235	0.22015	0.0573889	0.419904	0.151442	0.178838	-0.139412	0.265537	0.455038	-0.130499	0.373124	0.31907	0.355379	-0.110267	0.52864	0.395844	-0.0692276	0.310731	-0.254381	-0.0563773	-0.0397539	0.324019	-0.243855	0.0666849	0.322597	0.103076	0.236418	0.0859604	0.303349	0.268817	0.522269	0.407902	-0.0117293	0.280328
Brdt	0.0299932	0.0587013	-0.0433903	0.222584	-0.0521394	0.115106	0.210991	1	0.331319	-0.00174983	0.252714	0.0578537	0.044812	-0.104498	-0.0677512	-0.259111	0.130882	0.103978	0.0333835	0.312098	-0.124402	0.0853589	0.0438277	0.0170062	-0.0118934	0.0228571	0.170335	-0.0873001	-0.367519	0.0702392	0.0850581	-0.206343	-0.162953	-0.0607519	0.286343	0.305291	0.243855	0.236309	-0.379358	0.0174436	-0.317184	-0.044566	0.263677	0.208394	0.355789	0.16864	0.218565	0.00866712	0.179248
Carm1	0.191388	0.22324	0.307232	0.251784	0.186384	0.102502	0.350458	0.331319	1	0.15866	0.344771	0.457635	-0.0110458	-0.0395079	0.363363	-0.268599	0.175776	0.4365	0.309939	0.343513	0.221271	0.157157	0.473958	0.383459	0.144798	0.070622	0.411921	0.0840465	-0.33028	0.204293	0.148954	0.0323172	0.273848	0.0153384	0.460807	0.436692	0.337662	0.0490499	-0.0930964	0.184552	-0.262064	0.233192	0.29851	0.12555	0.482324	0.14447	0.468981	0.0214081	0.207437
Cbx1	-0.0697197	0.392508	0.15609	0.154969	0.336049	0.429146	0.422283	-0.00174983	0.15866	1	0.466658	0.260342	-0.151169	-0.122789	0.353028	0.308899	0.0548462	0.0154477	0.401504	0.155379	0.255639	0.0320984	0.190595	0.404375	-0.0397539	0.473575	0.297006	0.406124	0.222392	0.394204	0.383951	0.0142994	0.541845	0.0476008	-0.0659467	-0.0090499	0.443007	-0.161996	0.19363	0.2038	0.213042	0.0549009	0.0862611	0.180478	0.124785	0.495912	0.165359	0.171511	0.18324
Cbx3	0.127273	0.462228	0.278114	0.188107	0.351087	0.531839	0.473903	0.252714	0.344771	0.466658	1	0.115079	0.196774	0.130308	0.453753	-0.0514012	0.109474	0.212057	0.408448	0.385865	0.302885	0.00563226	0.359945	0.406972	-0.0532878	0.377006	0.361176	0.141846	-0.138838	0.624142	0.551415	-0.135448	0.29769	-0.182064	0.330526	0.230102	0.413534	0.0172796	-0.0826794	0.261107	-0.140451	0.367847	0.276446	0.34622	0.443035	0.456952	0.433247	-0.0468899	0.301928
Cbx5	0.0100615	0.120547	0.209651	0.38324	0.0632673	0.0574709	0.221545	0.0578537	0.457635	0.260342	0.115079	1	0.000956938	0.0427614	0.419139	-0.0146275	0.110759	0.129651	0.372823	0.196555	0.183759	0.214627	0.465126	0.207081	0.296022	0.147587	0.32093	0.146247	0.0643882	0.125085	0.0334655	0.00101162	0.378565	0.27095	0.301599	0.279617	0.324976	-0.0999316	0.206917	-0.0104443	0.0173069	0.294928	0.256514	0.230458	0.0632946	0.215393	0.136623	0.162816	0.243582
Cbx6	0.0722625	0.16905	0.185455	0.116555	0.0919481	0.0278879	0.100396	0.044812	-0.0110458	-0.151169	0.196774	0.000956938	1	0.205769	0.0746685	-0.187751	0.0166781	0.179248	0.107724	0.296842	0.0927136	-0.0501982	-0.0205605	0.083363	0.0389337	0.177799	0.00601504	-0.120602	-0.153192	0.133507	0.13039	0.0292276	-0.252194	-0.126452	0.308271	0.192864	0.0967874	0.0665755	-0.158496	0.0886945	-0.200683	0.360492	-0.18622	0.00202324	0.133042	-0.019877	0.164375	0.182392	0.0999043
Cbx7	0.144361	0.0357621	0.124812	0.0825701	0.180916	-0.0239781	-0.139029	-0.104498	-0.0395079	-0.122789	0.130308	0.0427614	0.205769	1	0.122789	-0.0877922	-0.0123582	0.0672864	0.0525222	0.12	0.17944	-0.0628298	0.144388	0.0464798	0.0680246	0.101736	0.0473821	-0.114641	0.180752	0.0550649	0.16596	0.0938072	-0.0429255	0.04946	0.181244	0.0135338	-0.0483117	-0.00576897	0.040082	0.0199316	0.0463158	0.21244	-0.0289542	0.224443	-0.301955	0.00585099	0.0786056	-0.0317703	0.076555
Cdk1	0.0872181	0.574983	0.50663	0.0502802	0.334709	0.232399	0.350267	-0.0677512	0.363363	0.353028	0.453753	0.419139	0.0746685	0.122789	1	0.323144	-0.109747	0.00574163	0.568038	0.200082	0.38231	-0.275707	0.237539	0.590677	-0.167929	0.435051	0.36257	0.450772	0.0773206	0.549419	0.309692	0.128202	0.424361	0.00790157	0.129159	-0.0843746	0.335694	-0.167573	0.141873	0.41296	0.314422	0.519535	0.186794	0.193301	0.266603	0.241941	0.51475	0.0871907	0.0690909
Cdx2	-0.120027	0.350567	0.298592	-0.265373	0.356446	0.179494	0.232235	-0.259111	-0.268599	0.308899	-0.0514012	-0.0146275	-0.187751	-0.0877922	0.323144	1	-0.251292	-0.494764	0.218537	-0.316145	0.150349	-0.437567	-0.17851	0.242133	-0.371292	0.209378	-0.0147915	0.682844	0.657963	0.313274	0.0919207	0.230458	0.343213	-0.042242	-0.636938	-0.670075	-0.048093	-0.4727	0.405359	0.410226	0.844757	-0.00257006	-0.0272317	0.12607	-0.194395	0.275571	0.0880109	0.0971429	-0.28216
Clock	0.125468	-0.0178264	-0.0147915	0.21326	-0.187013	0.0450034	0.22015	0.130882	0.175776	0.0548462	0.109474	0.110759	0.0166781	-0.0123582	-0.109747	-0.251292	1	0.190239	0.0874094	0.184607	-0.0842925	0.353438	0.137334	0.0510731	0.280191	-0.0791251	0.187833	-0.0497881	-0.229474	-0.0967601	0.0616268	-0.310977	0.0815311	0.165359	0.225072	0.217389	0.239863	0.205441	-0.0323445	-0.0922762	-0.372112	-0.0437184	-0.0702119	0.0103349	0.0695557	0.0206152	-0.063486	-0.100642	0.359152
Creb3l2	0.204265	-0.034067	-0.0342857	0.242433	-0.0403281	0.202297	0.0573889	0.103978	0.4365	0.0154477	0.212057	0.129651	0.179248	0.0672864	0.00574163	-0.494764	0.190239	1	0.104935	0.2911	0.0912919	0.421791	0.229938	-0.00235133	0.301353	-0.0200957	0.197375	-0.266111	-0.325058	0.00191388	0.0596856	0.00519481	0.0162133	0.220041	0.612768	0.636172	0.144607	0.271798	-0.233575	-0.180971	-0.434586	0.16164	0.145427	0.0441285	0.27661	0.0844566	0.17687	0.249733	0.282406
Ctcf	0.138947	0.494299	0.36946	0.045769	0.198277	0.404101	0.419904	0.0333835	0.309939	0.401504	0.408448	0.372823	0.107724	0.0525222	0.568038	0.218537	0.0874094	0.104935	1	0.0972796	0.206425	-0.0810937	0.203117	0.522898	-0.103705	0.449815	0.51784	0.191798	-0.0970882	0.620506	0.386412	-0.0556118	0.5635	-0.146794	0.0864525	-0.0691729	0.598086	-0.0890772	0.046972	0.297608	0.0922215	0.250007	0.0122215	0.163882	0.254245	0.317785	0.529405	0.0931784	0.201504
Cxxc1	0.216459	0.253315	0.198578	0.383486	0.161367	0.216432	0.151442	0.312098	0.343513	0.155379	0.385865	0.196555	0.296842	0.12	0.200082	-0.316145	0.184607	0.2911	0.0972796	1	0.184744	0.180561	0.247109	0.222201	0.116719	0.216432	0.247656	-0.0903076	-0.244019	0.185072	0.0784962	-0.1162	-0.0667396	0.161094	0.346603	0.391196	0.372823	0.337116	-0.344416	0.0636774	-0.267396	0.163554	0.205496	0.090581	0.232591	0.0800273	0.255448	0.0645249	0.252413
DAXX	0.326781	0.295147	0.262502	0.216787	0.514094	0.111716	0.178838	-0.124402	0.221271	0.255639	0.302885	0.183759	0.0927136	0.17944	0.38231	0.150349	-0.0842925	0.0912919	0.206425	0.184744	1	-0.0725906	0.493643	0.370444	0.0641422	0.084648	0.114368	0.226029	0.209597	0.278168	0.144279	0.199371	0.258291	0.128011	0.0986193	0.145591	0.0473548	-0.0648257	0.134272	0.0940807	0.133288	0.367355	0.2835	0.299576	-0.0030622	0.109856	0.218975	0.161695	0.0187013
Dazl	0.188025	-0.348161	-0.289487	0.279289	-0.334709	-0.00940533	-0.139412	0.0853589	0.157157	0.0320984	0.00563226	0.214627	-0.0501982	-0.0628298	-0.275707	-0.437567	0.353438	0.421791	-0.0810937	0.180561	-0.0725906	1	0.114204	-0.14972	0.67445	-0.252604	0.152864	-0.178592	-0.172987	-0.278797	-0.211429	-0.00973343	0.0141627	0.490335	0.294764	0.452194	0.128011	0.28782	0.0170335	-0.441804	-0.409925	-0.274122	0.140369	-0.0457416	0.0998496	-0.0919207	-0.2619	0.112673	0.210909
DEK	0.206234	0.209706	0.253534	0.430977	0.256787	0.0721258	0.265537	0.0438277	0.473958	0.190595	0.359945	0.465126	-0.0205605	0.144388	0.237539	-0.17851	0.137334	0.229938	0.203117	0.247109	0.493643	0.114204	1	0.263076	0.119152	0.101435	0.131456	0.0667943	0.00401914	0.14026	0.203718	-0.153602	0.397102	0.03527	0.35743	0.304716	0.237731	0.0545728	0.108489	0.00492139	-0.133616	0.413807	0.322297	0.460724	0.023486	0.089378	0.228189	0.185345	0.387068
Dicer1	0.0984006	0.637348	0.42838	0.146165	0.361176	0.365468	0.455038	0.0170062	0.383459	0.404375	0.406972	0.207081	0.083363	0.0464798	0.590677	0.242133	0.0510731	-0.00235133	0.522898	0.222201	0.370444	-0.14972	0.263076	1	-0.23743	0.469036	0.356528	0.370718	-0.0575803	0.554422	0.351688	0.107778	0.473629	-0.0322625	0.0697197	0.057799	0.537444	-0.0536432	0.0743677	0.449241	0.113493	0.385564	0.0840738	0.190294	0.355461	0.265591	0.623322	-0.0547095	0.281422
Dlx1	0.183431	-0.291155	-0.158988	0.246917	-0.111114	-0.182748	-0.130499	-0.0118934	0.144798	-0.0397539	-0.0532878	0.296022	0.0389337	0.0680246	-0.167929	-0.371292	0.280191	0.301353	-0.103705	0.116719	0.0641422	0.67445	0.119152	-0.23743	1	-0.286507	0.0960766	-0.254081	-0.0438004	-0.265318	-0.0912919	0.022201	-0.08	0.328667	0.311388	0.418018	0.0818865	0.173589	0.107451	-0.396993	-0.32473	-0.118688	0.0937252	0.0361723	-0.0287628	-0.144252	-0.259686	0.0303759	0.125714
Dmap1	0.0778947	0.367218	0.259494	0.132194	0.303841	0.431142	0.373124	0.0228571	0.070622	0.473575	0.377006	0.147587	0.177799	0.101736	0.435051	0.209378	-0.0791251	-0.0200957	0.449815	0.216432	0.084648	-0.252604	0.101435	0.469036	-0.286507	1	0.304169	0.192235	0.0418592	0.545126	0.581353	-0.0019959	0.266001	-0.282707	0.00423787	-0.0145728	0.473712	-0.0780588	0.0506357	0.308079	0.16164	0.256405	-0.210417	0.0737662	0.161203	0.361941	0.319016	-0.0494327	0.204511
Dnmt3a	0.210581	0.337416	0.214135	0.0996036	0.00125769	0.307915	0.31907	0.170335	0.411921	0.297006	0.361176	0.32093	0.00601504	0.0473821	0.36257	-0.0147915	0.187833	0.197375	0.51784	0.247656	0.114368	0.152864	0.131456	0.356528	0.0960766	0.304169	1	0.0589747	-0.233219	0.462064	0.295338	-0.0272317	0.340369	0.0268763	0.239727	0.162789	0.548462	0.10015	0.15177	0.278879	-0.120738	0.144197	0.132632	-0.0247437	0.303267	0.193356	0.345127	-0.0662748	0.0922762
Dnmt3b	0.0870813	0.329296	0.280766	-0.0551743	0.370745	0.190403	0.355379	-0.0873001	0.0840465	0.406124	0.141846	0.146247	-0.120602	-0.114641	0.450772	0.682844	-0.0497881	-0.266111	0.191798	-0.0903076	0.226029	-0.178592	0.0667943	0.370718	-0.254081	0.192235	0.0589747	1	0.471169	0.246699	0.00051948	0.178537	0.414655	0.209897	-0.334628	-0.364484	0.0363636	-0.31013	0.335256	0.38149	0.571511	-0.00150376	-0.00344498	0.0879016	0.0670403	0.284867	0.0972522	0.155188	-0.0177444
Dppa1	-0.0580178	0.000929597	0.0713055	-0.056432	0.347751	-0.138401	-0.110267	-0.367519	-0.33028	0.222392	-0.138838	0.0643882	-0.153192	0.180752	0.0773206	0.657963	-0.229474	-0.325058	-0.0970882	-0.244019	0.209597	-0.172987	0.00401914	-0.0575803	-0.0438004	0.0418592	-0.233219	0.471169	1	-0.0512645	-0.060998	0.350622	0.189392	0.132413	-0.454272	-0.442898	-0.211018	-0.424005	0.513137	0.0684347	0.749501	-0.105181	-0.0387423	0.270786	-0.452276	0.0933698	-0.238606	0.173534	-0.235899
Dppa3	0.0778674	0.69069	0.355024	-0.0394532	0.376979	0.588161	0.52864	0.0702392	0.204293	0.394204	0.624142	0.125085	0.133507	0.0550649	0.549419	0.313274	-0.0967601	0.00191388	0.620506	0.185072	0.278168	-0.278797	0.14026	0.554422	-0.265318	0.545126	0.462064	0.246699	-0.0512645	1	0.455229	-0.0168421	0.40946	-0.296924	-0.050417	-0.118524	0.449624	-0.124429	0.0340123	0.50283	0.248257	0.312262	0.138483	0.244156	0.332249	0.457252	0.564566	-0.0769378	0.128886
Eed	0.0158031	0.358305	0.354805	0.100943	0.366343	0.353055	0.395844	0.0850581	0.148954	0.383951	0.551415	0.0334655	0.13039	0.16596	0.309692	0.0919207	0.0616268	0.0596856	0.386412	0.0784962	0.144279	-0.211429	0.203718	0.351688	-0.0912919	0.581353	0.295338	0.00051948	-0.060998	0.455229	1	-0.208695	0.30797	-0.453042	0.23691	0.144388	0.476336	-0.11054	0.00393711	0.251729	0.0174709	0.282187	0.0874094	0.247054	0.180533	0.470513	0.354887	-0.0713329	0.380889
Ehmt2	0.0620643	-0.00205058	0.0200683	-0.0291456	0.179111	0.0225564	-0.0692276	-0.206343	0.0323172	0.0142994	-0.135448	0.00101162	0.0292276	0.0938072	0.128202	0.230458	-0.310977	0.00519481	-0.0556118	-0.1162	0.199371	-0.00973343	-0.153602	0.107778	0.022201	-0.0019959	-0.0272317	0.178537	0.350622	-0.0168421	-0.208695	1	-0.0491593	0.151934	-0.171647	-0.113493	-0.113903	-0.246015	0.309173	-0.0120848	0.311743	-0.0906357	-0.187915	0.0660561	-0.0625291	-0.0496241	0.0983732	0.0713602	-0.313493
Eif1a	0.0629665	0.352399	0.258373	0.0941627	0.253671	0.388845	0.310731	-0.162953	0.273848	0.541845	0.29769	0.378565	-0.252194	-0.0429255	0.424361	0.343213	0.0815311	0.0162133	0.5635	-0.0667396	0.258291	0.0141627	0.397102	0.473629	-0.08	0.266001	0.340369	0.414655	0.189392	0.40946	0.30797	-0.0491593	1	-0.0854682	-0.0459877	-0.119234	0.457936	-0.237621	0.358305	0.290007	0.256049	0.057717	0.152044	0.145837	0.112727	0.329597	0.315762	0.163773	0.130554
Elf5	0.140807	-0.170034	-0.166425	0.240492	-0.226138	-0.162844	-0.254381	-0.0607519	0.0153384	0.0476008	-0.182064	0.27095	-0.126452	0.04946	0.00790157	-0.042242	0.165359	0.220041	-0.146794	0.161094	0.128011	0.490335	0.03527	-0.0322625	0.328667	-0.282707	0.0268763	0.209897	0.132413	-0.296924	-0.453042	0.151934	-0.0854682	1	0.140342	0.172796	-0.0519481	0.294874	0.0838551	-0.221682	-0.000273411	-0.130362	0.202461	-0.103595	-0.101025	-0.172167	-0.257608	0.229528	0.0726999
Esrrb	0.196828	-0.0151196	0.0311688	0.475817	-0.0996582	0.0353247	-0.0563773	0.286343	0.460807	-0.0659467	0.330526	0.301599	0.308271	0.181244	0.129159	-0.636938	0.225072	0.612768	0.0864525	0.346603	0.0986193	0.294764	0.35743	0.0697197	0.311388	0.00423787	0.239727	-0.334628	-0.454272	-0.050417	0.23691	-0.171647	-0.0459877	0.140342	1	0.782119	0.28473	0.335994	-0.287109	-0.135338	-0.604238	0.411511	0.155489	0.0890226	0.385454	0.0305673	0.234559	0.166152	0.365933
Ezh1	0.284894	-0.125277	-0.137936	0.470294	-0.125605	0.110759	-0.0397539	0.305291	0.436692	-0.0090499	0.230102	0.279617	0.192864	0.0135338	-0.0843746	-0.670075	0.217389	0.636172	-0.0691729	0.391196	0.145591	0.452194	0.304716	0.057799	0.418018	-0.0145728	0.162789	-0.364484	-0.442898	-0.118524	0.144388	-0.113493	-0.119234	0.172796	0.782119	1	0.224525	0.338373	-0.27743	-0.288339	-0.688859	0.214409	0.190513	0.00158578	0.382939	0.0716883	0.0821873	-0.00954204	0.480738
Ezh2	0.0234313	0.38406	0.316446	0.216405	0.0702119	0.395297	0.324019	0.243855	0.337662	0.443007	0.413534	0.324976	0.0967874	-0.0483117	0.335694	-0.048093	0.239863	0.144607	0.598086	0.372823	0.0473548	0.128011	0.237731	0.537444	0.0818865	0.473712	0.548462	0.0363636	-0.211018	0.449624	0.476336	-0.113903	0.457936	-0.0519481	0.28473	0.224525	1	0.267642	-0.076309	0.282761	-0.153712	0.0839918	0.0933971	0.0346958	0.362789	0.197676	0.518168	0.0687628	0.503049
Fgf4	-0.0421326	-0.130226	-0.231223	0.0635954	-0.361012	-0.021326	-0.243855	0.236309	0.0490499	-0.161996	0.0172796	-0.0999316	0.0665755	-0.00576897	-0.167573	-0.4727	0.205441	0.271798	-0.0890772	0.337116	-0.0648257	0.28782	0.0545728	-0.0536432	0.173589	-0.0780588	0.10015	-0.31013	-0.424005	-0.124429	-0.11054	-0.246015	-0.237621	0.294874	0.335994	0.338373	0.267642	1	-0.427861	-0.109501	-0.46756	-0.111989	0.17553	-0.184252	0.219658	-0.313657	0.0172522	-0.107587	0.313493
Fgfr2	-0.108134	0.049296	0.150485	-0.0147095	0.212768	-0.0879836	0.0666849	-0.379358	-0.0930964	0.19363	-0.0826794	0.206917	-0.158496	0.040082	0.141873	0.405359	-0.0323445	-0.233575	0.046972	-0.344416	0.134272	0.0170335	0.108489	0.0743677	0.107451	0.0506357	0.15177	0.335256	0.513137	0.0340123	0.00393711	0.309173	0.358305	0.0838551	-0.287109	-0.27743	-0.076309	-0.427861	1	0.0774846	0.463923	0.102967	-0.148954	0.125195	-0.365878	0.0958852	-0.20689	0.100998	-0.252331
Fgfr3	-0.0786876	0.658783	0.502037	-0.102939	0.346247	0.175749	0.322597	0.0174436	0.184552	0.2038	0.261107	-0.0104443	0.0886945	0.0199316	0.41296	0.410226	-0.0922762	-0.180971	0.297608	0.0636774	0.0940807	-0.441804	0.00492139	0.449241	-0.396993	0.308079	0.278879	0.38149	0.0684347	0.50283	0.251729	-0.0120848	0.290007	-0.221682	-0.135338	-0.288339	0.282761	-0.109501	0.0774846	1	0.347997	0.265482	0.0670403	0.0427068	0.250472	0.173343	0.526179	-0.0858783	-0.0385509
Gata3	-0.249405	0.294135	0.325714	-0.238906	0.35836	-0.0621463	0.103076	-0.317184	-0.262064	0.213042	-0.140451	0.0173069	-0.200683	0.0463158	0.314422	0.844757	-0.372112	-0.434586	0.0922215	-0.267396	0.133288	-0.409925	-0.133616	0.113493	-0.32473	0.16164	-0.120738	0.571511	0.749501	0.248257	0.0174709	0.311743	0.256049	-0.000273411	-0.604238	-0.688859	-0.153712	-0.46756	0.463923	0.347997	1	-0.0146548	0.00240602	0.1965	-0.358113	0.20823	0.0185646	0.17594	-0.390212
Gata6	0.0407109	0.396172	0.398442	0.244484	0.2908	0.127136	0.236418	-0.044566	0.233192	0.0549009	0.367847	0.294928	0.360492	0.21244	0.519535	-0.00257006	-0.0437184	0.16164	0.250007	0.163554	0.367355	-0.274122	0.413807	0.385564	-0.118688	0.256405	0.144197	-0.00150376	-0.105181	0.312262	0.282187	-0.0906357	0.057717	-0.130362	0.411511	0.214409	0.0839918	-0.111989	0.102967	0.265482	-0.0146548	1	0.0911825	0.311005	0.0628845	0.148872	0.30365	0.138291	0.0759535
H3f3a	-0.106357	0.0932057	0.13501	0.0818865	0.0614901	0.122707	0.0859604	0.263677	0.29851	0.0862611	0.276446	0.256514	-0.18622	-0.0289542	0.186794	-0.0272317	-0.0702119	0.145427	0.0122215	0.205496	0.2835	0.140369	0.322297	0.0840738	0.0937252	-0.210417	0.132632	-0.00344498	-0.0387423	0.138483	0.0874094	-0.187915	0.152044	0.202461	0.155489	0.190513	0.0933971	0.17553	-0.148954	0.0670403	0.00240602	0.0911825	1	0.25728	0.191579	0.0641695	0.167902	0.0650991	0.105154
H3f3b	-0.0132331	0.253999	0.192591	0.195079	0.377498	0.0865892	0.303349	0.208394	0.12555	0.180478	0.34622	0.230458	0.00202324	0.224443	0.193301	0.12607	0.0103349	0.0441285	0.163882	0.090581	0.299576	-0.0457416	0.460724	0.190294	0.0361723	0.0737662	-0.0247437	0.0879016	0.270786	0.244156	0.247054	0.0660561	0.145837	-0.103595	0.0890226	0.00158578	0.0346958	-0.184252	0.125195	0.0427068	0.1965	0.311005	0.25728	1	-0.0249077	0.377963	0.159754	0.199262	0.123636
Hand1	0.179221	0.291401	0.0419686	0.0159945	-0.0538346	0.328585	0.268817	0.355789	0.482324	0.124785	0.443035	0.0632946	0.133042	-0.301955	0.266603	-0.194395	0.0695557	0.27661	0.254245	0.232591	-0.0030622	0.0998496	0.023486	0.355461	-0.0287628	0.161203	0.303267	0.0670403	-0.452276	0.332249	0.180533	-0.0625291	0.112727	-0.101025	0.385454	0.382939	0.362789	0.219658	-0.365878	0.250472	-0.358113	0.0628845	0.191579	-0.0249077	1	0.0669583	0.520219	-0.0617635	0.193083
Hat1	-0.0293917	0.3927	0.169214	0.111005	0.44093	0.44339	0.522269	0.16864	0.14447	0.495912	0.456952	0.215393	-0.019877	0.00585099	0.241941	0.275571	0.0206152	0.0844566	0.317785	0.0800273	0.109856	-0.0919207	0.089378	0.265591	-0.144252	0.361941	0.193356	0.284867	0.0933698	0.457252	0.470513	-0.0496241	0.329597	-0.172167	0.0305673	0.0716883	0.197676	-0.313657	0.0958852	0.173343	0.20823	0.148872	0.0641695	0.377963	0.0669583	1	0.261736	-0.0918387	0.194504
Hdac1	0.0256186	0.656432	0.497908	0.0871907	0.324757	0.353055	0.407902	0.218565	0.468981	0.165359	0.433247	0.136623	0.164375	0.0786056	0.51475	0.0880109	-0.063486	0.17687	0.529405	0.255448	0.218975	-0.2619	0.228189	0.623322	-0.259686	0.319016	0.345127	0.0972522	-0.238606	0.564566	0.354887	0.0983732	0.315762	-0.257608	0.234559	0.0821873	0.518168	0.0172522	-0.20689	0.526179	0.0185646	0.30365	0.167902	0.159754	0.520219	0.261736	1	-0.0147095	0.235844
Hdac4	0.0185373	0.00311688	0.0666029	0.108462	0.0715243	-0.0804101	-0.0117293	0.00866712	0.0214081	0.171511	-0.0468899	0.162816	0.182392	-0.0317703	0.0871907	0.0971429	-0.100642	0.249733	0.0931784	0.0645249	0.161695	0.112673	0.185345	-0.0547095	0.0303759	-0.0494327	-0.0662748	0.155188	0.173534	-0.0769378	-0.0713329	0.0713602	0.163773	0.229528	0.166152	-0.00954204	0.0687628	-0.107587	0.100998	-0.0858783	0.17594	0.138291	0.0650991	0.199262	-0.0617635	-0.0918387	-0.0147095	1	-0.0894327
Hells	0.163582	0.173233	0.0882297	0.301928	-0.0136432	0.198442	0.280328	0.179248	0.207437	0.18324	0.301928	0.243582	0.0999043	0.076555	0.0690909	-0.28216	0.359152	0.282406	0.201504	0.252413	0.0187013	0.210909	0.387068	0.281422	0.125714	0.204511	0.0922762	-0.0177444	-0.235899	0.128886	0.380889	-0.313493	0.130554	0.0726999	0.365933	0.480738	0.503049	0.313493	-0.252331	-0.0385509	-0.390212	0.0759535	0.105154	0.123636	0.193083	0.194504	0.235844	-0.0894327	1
Hira	0.262556	0.0450034	0.0298565	0.501025	0.151989	0.0524128	0.110431	0.159836	0.184115	0.0942174	0.291893	0.0819412	0.224087	0.0889132	0.00382775	-0.304142	0.0988654	0.19877	0.0675598	0.266958	0.128503	0.00740943	0.355079	0.0608066	-0.021326	0.150376	0.0629665	-0.141572	-0.0854956	0.024853	0.318442	-0.122051	0.091866	-0.163609	0.457526	0.355051	0.177526	-0.0184279	-0.154614	-0.0431716	-0.254928	0.193657	0.067095	0.318442	0.161531	0.14499	0.10149	0.127437	0.240328
Hnrnpr	0.0122488	0.514997	0.296131	0.0448394	0.301845	0.496213	0.564074	0.122953	0.113001	0.545318	0.455092	0.257252	0.126288	-0.105919	0.379904	0.255229	0.226794	-0.0558578	0.549446	0.268571	0.19229	-0.0366917	0.101791	0.458783	-0.0678059	0.403828	0.470677	0.295803	-0.0436911	0.514997	0.512126	-0.209214	0.431442	-0.145454	-0.00932331	-0.00801094	0.574627	-0.0293096	0.0276418	0.35907	0.0794258	0.155243	0.0944087	0.242297	0.247765	0.541135	0.365632	0.000820232	0.315571
Id2	-0.102092	0.0620096	0.164293	-0.243828	0.338455	-0.163554	-0.0515379	-0.346603	-0.214135	0.0993575	-0.14715	0.0522762	-0.129378	0.0862885	0.208667	0.590267	-0.344826	-0.322597	-0.101463	-0.224033	0.199891	-0.279727	-0.0306493	-0.0441012	-0.146083	-0.112618	-0.267587	0.431606	0.760355	-0.0314422	-0.158277	0.407327	0.0958852	0.0899248	-0.479945	-0.492194	-0.335229	-0.470267	0.46499	0.0486671	0.725496	0.0195489	-0.0150102	0.272591	-0.414791	0.0238961	-0.1635	0.283199	-0.321312
Jarid2	0.258811	0.394204	0.291347	0.29285	0.218565	0.180451	0.189692	-0.118059	0.109583	0.403336	0.239426	0.327218	0.0263568	0.0286535	0.579658	0.321832	0.189638	-0.180478	0.505728	0.201203	0.402515	-0.05892	0.305673	0.460396	0.0262748	0.420123	0.406589	0.35825	0.106548	0.388544	0.289952	-0.120027	0.470267	0.0911278	0.0252632	-0.0938072	0.442078	-0.00973343	0.253397	0.324292	0.236118	0.357485	-0.0257553	0.0108818	0.0101162	0.116637	0.173124	0.0778674	0.0874641
Jhdm1d	-0.0189747	0.3019	0.145865	-0.0676692	-0.0954751	0.274204	0.265236	0.238988	0.181928	0.114286	0.380451	0.0159398	0.202488	-0.11702	0.158606	-0.110649	0.101463	0.0714149	0.319398	0.0686261	-0.0494874	0.038797	-0.0361723	0.28	0.0592208	0.227997	0.365386	-0.142611	-0.345373	0.356856	0.286589	-0.0426248	-0.00448394	-0.235926	0.270731	0.26838	0.357293	0.104142	-0.100342	0.293671	-0.225837	0.272837	-0.0479289	0.0676965	0.464416	0.190431	0.274368	-0.213999	0.0955571
Jmjd1c	0.313438	-0.140424	-0.211811	0.516391	-0.0772932	0.160191	-0.0548462	0.222392	0.365769	0.0675325	0.131784	0.329515	0.036555	0.0143814	-0.0853862	-0.511552	0.369323	0.418237	0.00541353	0.435379	0.135612	0.473001	0.377936	0.0156664	0.409979	-0.044648	0.145755	-0.235625	-0.248804	-0.107833	-0.088093	-0.087136	0.0041285	0.292632	0.496514	0.586056	0.258647	0.395899	-0.119207	-0.294928	-0.572358	0.0436364	0.0521121	0.00240602	0.159863	-0.0908817	-0.00262474	-0.0266575	0.324156
Jmjd4	0.0782502	0.238633	0.33337	0.00661654	0.207546	0.163144	0.0947095	-0.0845113	0.269692	0.270868	0.165195	0.117129	0.065974	0.13553	0.227013	0.168093	-0.11352	0.0554477	0.0898155	0.184334	0.409706	-0.100916	0.12987	0.259166	-0.092741	-0.0126316	0.177389	0.257936	0.152591	0.111798	-0.117731	0.35948	0.125988	0.18108	-0.0484211	0.0219276	-0.0544361	-0.0793712	0.136952	0.186931	0.153876	0.187122	0.06108	0.170198	-0.00161312	0.0820232	0.0904443	0.0379221	-0.136596
Jmjd5	0.0933424	0.050745	0.0543541	-0.03527	-0.0287081	-0.01892	0.0326726	-0.000355434	0.0933151	-0.178811	0.0212987	0.22745	0.189993	-0.0540533	0.161394	0.0381135	-0.027177	-0.0294463	0.185591	0.0416952	-0.028216	-0.135502	0.0584826	0.0113739	-0.104361	0.115024	0.0980178	0.081367	0.0196309	0.0815584	-0.0870813	-0.0481476	0.0654545	-0.205332	0.0295284	-0.0763636	-0.0387423	-0.108161	-0.105619	0.129788	0.0327273	0.0939986	-0.174737	0.0678332	0.231169	0.0124402	0.074231	-0.0101982	-0.175393
Jmjd6	-0.102037	0.416186	0.354915	0.397457	0.328995	0.234751	0.313137	0.110704	0.356528	0.222228	0.495858	0.232591	0.247218	0.186521	0.361558	-0.0770472	0.00973343	0.256213	0.242078	0.319809	0.333233	-0.182283	0.433192	0.4219	-0.132303	0.304279	0.122269	0.0244703	-0.123582	0.331565	0.36607	0.00257006	0.142037	-0.167136	0.396528	0.306958	0.242051	-0.0196036	-0.121203	0.296651	-0.0612714	0.611784	0.196473	0.316473	0.164074	0.297034	0.531018	-0.00721805	0.225509
Jmjd8	-0.016432	0.225755	0.226193	0.0747779	0.157813	0.0698565	0.0918934	0.112645	0.242543	0.0878195	0.261682	-0.0203691	0.204894	0.177744	0.269884	-0.0838278	-0.146548	0.198633	0.100096	0.124129	-0.00451128	-0.195461	0.196774	0.205496	-0.170417	0.368202	0.11661	-0.0570608	-0.0914833	0.130663	0.313602	0.0773479	-0.0484211	-0.217881	0.269583	0.104853	0.144634	0.0255366	-0.12041	0.236746	-0.0608066	0.38499	-0.0526042	0.00935065	0.157403	-0.0569515	0.305072	0.140342	0.123308
Kdm1a	0.168339	0.346931	0.272864	0.44946	0.118332	-0.0546548	0.0960766	0.0490772	0.485413	0.0981271	0.134053	0.457498	-0.0050581	0.0666849	0.406015	-0.106247	0.0491593	0.224361	0.19095	0.330581	0.369378	0.130089	0.570718	0.471169	0.136159	0.176815	0.315215	0.0290636	-0.075434	0.189364	0.0515379	0.109556	0.248093	0.190759	0.365714	0.312864	0.329405	0.133944	0.0780041	0.160738	-0.0592481	0.311333	0.226056	0.215666	0.214354	-0.0315243	0.464279	-0.00587833	0.261189
Kdm1b	-0.104115	0.250417	0.259166	-0.168038	0.416514	0.0632399	0.176541	-0.0605332	0.0863705	0.202816	0.0139166	0.101107	-0.313848	-0.00661654	0.286124	0.474313	-0.181654	-0.203308	0.187177	-0.0684074	0.244867	-0.275735	0.172714	0.121148	-0.308681	0.0710595	-0.00880383	0.471278	0.438524	0.188435	0.0557485	0.143513	0.380205	-0.140342	-0.377334	-0.416787	-0.0425427	-0.25542	0.235926	0.218838	0.536241	-0.0715243	0.227642	0.158059	-0.184361	0.144088	0.170444	0.06581	-0.145017
Kdm2a	0.385837	0.0394532	0.021326	0.366617	0.114176	0.107587	0.109064	0.221682	0.43352	0.124238	0.162433	0.422912	0.122707	0.171401	0.0914833	-0.342474	0.271333	0.452249	0.172495	0.210171	0.170636	0.378865	0.364593	0.0587013	0.411237	-0.0406288	0.198359	-0.0171702	-0.154668	0.017717	-0.0197676	-0.0781955	0.110103	0.28216	0.389364	0.527902	0.171237	0.054108	0.0425974	-0.172741	-0.339494	0.165906	0.0981271	0.139385	0.155407	0.141681	0.0832809	0.132659	0.327956
Kdm2b	0.0482843	0.602379	0.432016	-0.0613807	0.363144	0.233465	0.472591	0.14529	0.271634	0.401996	0.188626	0.190458	0.00833903	-0.122953	0.549228	0.473629	-0.058756	-0.0176077	0.445769	0.0634586	0.145509	-0.34715	-0.0102802	0.515051	-0.253151	0.463459	0.307833	0.416487	0.097635	0.462037	0.317922	0.0806562	0.24987	-0.0533971	-0.0875188	-0.148571	0.419521	-0.179822	-0.0337389	0.539385	0.371429	0.187778	0.0118934	0.0806015	0.306138	0.338291	0.56309	0.0389337	0.153876
Kdm3a	0.186931	0.316828	0.135885	0.152399	0.183541	0.40905	0.172796	0.203172	0.300123	0.287792	0.401258	0.0771292	0.0243062	0.119535	0.315352	-0.0544908	0.11907	0.157403	0.289733	0.336405	0.221326	-0.0408202	0.22961	0.382748	-0.0432263	0.365414	0.330909	0.146111	-0.175584	0.344525	0.435762	0.0650991	0.347204	-0.0260561	0.283008	0.328804	0.462556	0.274149	-0.0555844	0.246261	-0.118277	0.0945728	0.148517	-0.15106	0.320656	0.127683	0.358988	-0.0435817	0.287519
Kdm3b	0.25296	0.151743	0.232098	0.380642	0.241066	0.304224	0.229255	0.162844	0.208777	0.388681	0.304252	0.188298	-0.0710048	0.119781	0.190157	0.118277	0.105208	0.0768011	0.30961	0.0482023	0.177198	0.0190841	0.315079	0.340205	0.0548736	0.217334	0.245277	0.181572	0.0111278	0.140123	0.343486	-0.127136	0.417252	0.0216541	0.169925	0.146822	0.403226	-0.0112098	0.0346412	0.151743	-0.0444566	0.144634	0.0397266	0.12823	0.10529	0.278031	0.299576	0.151743	0.293917
Kdm4a	0.133507	0.0864525	-0.0662474	0.34026	0.0884211	0.149966	0.0809296	0.0173889	0.322297	0.311059	0.169597	0.571839	-0.0949829	0.187068	0.432317	-0.0233493	0.0640055	0.121996	0.269091	0.128722	0.297115	0.155297	0.421162	0.334026	0.077758	0.166644	0.204238	0.165687	0.0464525	0.0902256	-0.037594	0.0683527	0.435407	0.306029	0.263295	0.198715	0.130417	-0.0454956	0.305564	-0.0485304	0.00218729	0.384361	0.189692	0.159125	0.0437184	0.104908	0.0179358	0.197676	-0.0137526
Kdm4b	0.158059	0.261791	0.185619	0.190513	0.084566	0.0557485	0.171647	0.0776487	0.348571	0.172221	0.10622	0.316446	0.0459604	0.117539	0.265181	0.0310868	0.179303	0.166152	0.101053	0.142529	0.179303	0.0573342	0.23434	0.403062	0.0667943	0.128831	0.228271	0.199235	0.0194395	0.10972	0.132112	-0.000792891	0.187642	0.138346	0.263814	0.267423	0.296705	-0.0458783	-0.0366644	0.0150649	-0.0340943	0.118141	0.0334655	-0.024771	0.271388	0.0938619	0.281695	-0.042242	0.314477
Kdm4c	0.0441558	0.207902	0.236528	0.0685714	0.295721	0.0135338	0.12555	-0.0177717	0.224552	0.212139	0.115434	0.310841	0.037512	0.0474641	0.359617	0.306876	0.0439645	-0.210854	0.230895	-0.106329	0.195243	-0.227861	0.147888	0.315817	-0.154668	0.310595	0.193712	0.361531	0.276774	0.0973069	0.300861	0.0336842	0.348845	-0.0844566	-0.109528	-0.0819686	0.111524	-0.228626	0.379576	0.312837	0.231907	0.137116	0.0946822	0.119508	0.0400547	0.261135	0.139877	-0.0920301	0.0159945
Kdm5a	0.0636774	0.0112372	0.169159	0.300752	0.0149556	0.0834997	0.236309	0.186685	0.292987	0.0891866	0.262693	0.336952	0.136815	-0.106904	0.0244703	-0.241203	0.113794	0.30272	0.218592	0.155899	0.0932057	0.134436	0.402023	-0.0381681	0.267314	-0.00076555	0.126534	-0.195407	-0.18324	0.167765	0.275981	-0.218756	0.0742037	-0.0723171	0.345318	0.316473	0.348599	0.13594	-0.087054	-0.0479836	-0.239645	0.245058	0.303732	0.235762	0.0956391	0.0704033	0.0643062	0.170554	0.323035
Kdm5b	0.0539986	0.440191	0.210909	0.187778	0.0675051	0.327136	0.202734	0.179029	0.166453	0.243636	0.374737	0.211893	0.0205058	0.229911	0.441121	-0.022529	0.158988	0.0833903	0.430485	0.202844	0.107451	-0.0602597	0.199645	0.497854	-0.071661	0.47907	0.314395	-0.0019959	-0.192317	0.475707	0.470786	-0.118195	0.30231	-0.0233766	0.350895	0.198387	0.542802	0.237485	-0.111661	0.288585	-0.106111	0.298893	0.105919	0.113821	0.285742	0.199809	0.523254	-0.102392	0.366316
Kdm5c	0.0715516	0.302256	0.158305	0.281531	0.174217	0.265837	0.322461	0.0498701	0.244183	0.26149	0.344279	0.255748	0.0301846	0.0837731	0.14242	-0.0396719	0.100807	0.193001	0.251374	0.165085	0.313356	0.0663021	0.331483	0.329788	0.124129	0.132249	0.326589	-0.0530144	-0.0310321	0.29501	0.350868	-0.0976623	0.295994	-0.0373479	0.139002	0.275844	0.261107	0.0396992	0.0462885	0.0984552	-0.109091	0.16391	0.316664	0.135174	0.113165	0.176924	0.281887	-0.15568	0.27002
Kdm5d	0.172522	-0.306193	-0.191852	0.257307	-0.170007	-0.165988	-0.179959	-0.0900889	0.187751	0.0487218	-0.0650718	0.319645	-0.119973	0.0891593	-0.141517	-0.414819	0.321668	0.346029	-0.09162	0.0474641	0.110731	0.711743	0.209077	-0.113766	0.873219	-0.309774	0.153384	-0.197485	-0.0690089	-0.34231	-0.181025	0.0103896	0.0671497	0.429802	0.340615	0.431798	0.0807929	0.183759	0.172823	-0.408968	-0.378592	-0.0935885	0.0864252	-0.00861244	-0.0336295	-0.160492	-0.238906	-0.0101162	0.150102
Kdm6a	-0.0943541	0.499166	0.357758	-0.0904443	0.393137	0.169569	0.275161	0.0128503	0.179713	0.240793	0.214901	0.127382	0.152426	0.0314696	0.541025	0.352755	-0.102201	-0.144853	0.261107	0.150349	0.178729	-0.314833	0.0736842	0.362761	-0.349692	0.334436	0.0595762	0.40607	0.114094	0.346521	0.226193	0.174545	0.219467	-0.0939986	-0.0740123	-0.151032	0.13758	-0.0929323	0.170745	0.389474	0.33121	0.243089	0.0425974	0.105947	0.0726179	0.327655	0.276774	0.00896788	-0.0172249
Kdm6b	0.341381	0.177826	0.0935338	0.239563	-0.0326999	-0.0423787	0.155434	-0.0147915	0.201012	0.280164	0.259986	0.343158	-0.00929597	0.230294	0.185072	-0.0631852	0.160301	0.127847	0.257826	0.0276418	0.174409	0.23147	0.296459	0.185947	0.379029	0.174053	0.507204	0.0466986	0.0747779	0.214135	0.359399	-0.0328366	0.28309	0.0644156	0.212358	0.239098	0.358059	-0.0874368	0.14149	0.060041	-0.048093	0.0593848	0.0647163	0.120492	0.0907177	0.116965	0.0531511	0.020123	0.309939
Klf2	0.239672	-0.179713	-0.198141	0.289788	-0.154149	0.0882843	-0.0706767	0.430677	0.334819	-0.0603144	0.246808	0.0547368	0.216815	0.0237867	-0.123281	-0.617252	0.28823	0.445523	-0.0392071	0.445796	-0.00792891	0.357594	0.156801	-0.0235133	0.288175	-0.130198	0.123937	-0.319453	-0.472809	-0.205332	0.0933424	-0.214901	-0.148872	0.127628	0.596227	0.634969	0.240875	0.475461	-0.559891	-0.288066	-0.703377	-0.0903076	0.132276	-0.0157485	0.393219	0.0134518	0.135994	0.00404648	0.411155
Klf4	0.104744	-0.125523	-0.127054	0.413288	-0.134491	0.0297197	-0.150075	0.3638	0.275543	0.0228571	0.26674	0.199918	0.184334	0.113274	-0.00385509	-0.614245	0.172413	0.267888	-0.0723992	0.40894	0.000410116	0.173042	0.337197	0.0279426	0.129487	0.102037	-0.0439098	-0.273821	-0.378975	-0.192016	0.132057	-0.203855	-0.111114	0.0525222	0.682215	0.62704	0.265126	0.438988	-0.392344	-0.186958	-0.606316	0.207218	0.0688995	0.0234587	0.310895	-0.123937	0.0711415	0.0161039	0.393438
Krt19	0.192591	-0.100123	-0.169898	0.107861	-0.0448941	0.0420506	-0.022201	0.160902	-0.00303486	-0.111388	0.0421053	0.028298	0.0103623	0.0606425	-0.240902	-0.0159125	0.118414	0.0631852	-0.187778	0.0610526	-0.0684894	0.270403	-0.0150376	0.00374573	0.170526	-0.160766	0.0280519	0.104935	0.115708	-0.167491	-0.239453	0.0466986	-0.00549556	0.228107	0.0531511	0.154094	-0.0871634	0.0346412	-0.0253725	-0.125714	-0.0920574	-0.196965	0.00500342	0.141545	0.153848	0.00981545	-0.144361	-0.133971	-0.0220643
Krt8	-0.20853	0.358578	0.381818	-0.265345	0.370253	0.0568695	0.184252	-0.266876	-0.234505	0.21635	0.0193848	0.0710868	-0.0598223	0.0814491	0.389884	0.78756	-0.224552	-0.447054	0.172686	-0.180478	0.180232	-0.371046	-0.113493	0.202351	-0.295639	0.16134	-0.0332194	0.552973	0.684894	0.339822	-0.0580998	0.278223	0.223951	-0.014272	-0.577662	-0.708216	-0.127163	-0.457225	0.466029	0.364648	0.839562	0.12093	-0.0401367	0.315489	-0.234587	0.163828	0.0603418	0.130417	-0.375448
L3mbtl3	-0.155079	0.159262	0.0914833	-0.198633	0.100369	0.139439	0.16052	-0.0286535	0.0732741	0.188982	-0.105208	0.0758988	-0.109255	-0.130936	0.165359	0.297307	-0.0938346	-0.0289269	0.223158	-0.219111	0.201668	-0.110294	-0.1454	0.171675	-0.120438	-0.0280793	0.194668	0.265482	0.053069	0.0783595	0.0115653	0.19445	0.15095	0.0240055	-0.149857	-0.118031	-0.124703	-0.202379	0.0438004	0.149501	0.15568	-0.0876282	0.024689	-0.0956664	0.0480109	0.0786056	0.119645	0.0359262	-0.201121
Lats2	-0.00136705	0.162926	0.0691456	-0.169077	0.223623	-0.0991934	-0.117403	-0.313821	-0.202051	0.115325	-0.204402	-0.0930964	-0.207245	-0.0061244	0.189091	0.650526	-0.156637	-0.333452	0.0311688	-0.242515	0.104115	-0.228763	-0.133452	0.0835817	-0.222529	-0.0534245	-0.16	0.524621	0.603254	-0.0208886	-0.159043	0.337061	0.235079	0.140643	-0.463076	-0.495885	-0.162461	-0.330909	0.445687	0.165742	0.60298	-0.172796	-0.142584	-0.00308954	-0.233657	-0.0673137	-0.0578264	0.233055	-0.283746
Lrpap1	0.067013	0.176213	0.240574	-0.0354614	0.483007	-0.0609159	0.0673958	-0.129624	-0.0876555	0.162351	0.024607	0.038961	-0.0430895	0.139986	0.1454	0.509802	-0.176405	-0.19229	-0.0969788	-0.0693917	0.339713	-0.181244	0.126507	0.106904	-0.120383	-0.0548189	-0.0734108	0.484402	0.626029	0.0772659	-0.0328913	0.210034	0.153602	0.20998	-0.292987	-0.351415	-0.227888	-0.347095	0.35136	0.179631	0.59825	0.00907724	0.188353	0.434067	-0.199235	0.199371	-0.0535065	0.253917	-0.222556
Mapk1	0.118496	-0.143459	0.112563	0.339166	-0.0430622	0.0590021	-0.0139986	0.00795625	0.223951	0.152891	0.109993	0.413506	0.116172	0.088339	0.0298838	-0.0532331	0.174928	0.188079	-0.00243336	0.0841285	0.174436	0.404101	0.321285	0.0625017	0.280328	-0.113876	0.222174	0.119781	0.181791	-0.17162	-0.00369105	0.214546	0.163035	0.357293	0.227505	0.212796	0.181545	0.0274231	0.199317	-0.144935	-0.0927956	-0.0302666	0.133507	0.190075	-0.0280519	0.0869446	-0.0479016	0.163336	0.158414
Mapk3	0.0409569	-0.17944	-0.124949	0.0923582	-0.245386	-0.0575256	-0.228161	0.3381	0.376541	-0.309665	-0.0382228	0.043445	-0.0112645	0.0295284	-0.0792891	-0.254792	0.0829255	0.314778	-0.113028	0.032946	-0.160438	0.124211	0.0747779	-0.16514	0.096268	-0.211538	-0.0136705	-0.179631	-0.267779	-0.115653	-0.10026	-0.0503076	-0.191196	0.0572796	0.393848	0.293397	-0.0216268	0.249597	-0.326972	-0.172577	-0.289214	0.00508544	0.0720711	0.00470267	0.250308	-0.0942174	0.0795625	-0.0206152	0.0968148
Mecom	0.148763	-0.117594	-0.0977717	0.365824	-0.0512645	-0.0455229	-0.0898701	0.0159125	0.159289	0.0826794	0.1308	0.307314	0.0750513	-0.0571155	-0.0527683	-0.258947	0.17974	0.216869	0.0156938	0.156528	0.157348	0.477539	0.215174	-0.0577444	0.81069	-0.102611	0.153301	-0.190513	-0.0573069	-0.0643609	0.0426794	-0.077676	0.0112372	0.264552	0.324785	0.368831	0.18499	0.248066	0.0608066	-0.21676	-0.290007	0.0075188	0.159207	0.0693917	0.111333	-0.100834	-0.107122	-0.0251811	0.199344
Mll1	0.166124	-0.470185	-0.283746	0.414901	-0.207163	-0.328858	-0.392153	0.157676	0.194504	-0.230622	-0.257061	0.190677	-0.0796446	0.0924675	-0.344662	-0.563828	0.166671	0.400711	-0.35877	0.210226	0.0865072	0.556008	0.207327	-0.364757	0.569843	-0.48637	-0.0957758	-0.38201	-0.0848667	-0.591524	-0.439098	0.129542	-0.259877	0.457444	0.394832	0.506001	-0.170062	0.300779	-0.0378127	-0.521312	-0.397649	-0.154258	0.128038	0.0263295	-0.0930143	-0.330198	-0.271141	0.133425	0.0411483
Mll2	0.202488	-0.386986	-0.304443	0.339986	-0.215284	-0.184744	-0.284293	0.210444	0.330991	-0.221873	-0.142611	0.117621	0.0087218	-0.0323718	-0.324183	-0.57594	0.172823	0.423377	-0.351661	0.310458	0.114286	0.441422	0.290198	-0.205687	0.363746	-0.440055	-0.0508544	-0.341982	-0.296104	-0.441039	-0.329214	-0.0217635	-0.21542	0.37799	0.452522	0.563007	-0.0753794	0.456323	-0.294436	-0.396746	-0.553657	-0.0796719	0.220396	-0.131893	0.075188	-0.326617	-0.172331	0.090663	0.145236
Mll3	0.111524	-0.0985099	-0.216651	0.158059	-0.0638961	-0.0702392	-0.175721	0.0296924	0.192263	0.260807	-0.0503349	0.314149	-0.235707	-0.0366917	0.117703	-0.152454	0.0944908	0.0847027	0.118113	0.0472454	0.050745	0.197785	0.108899	-0.0388243	0.212304	-0.050581	0.106794	0.0748872	-0.0874641	-0.150649	-0.230102	0.0180998	0.223486	0.248339	0.12555	0.142064	0.000847573	0.0405195	0.0550102	-0.210472	-0.125359	-0.123992	-0.0307861	-0.0481203	-0.0249624	0.0901709	-0.107888	0.047136	-0.0626384
Mll5	0.253424	-0.153821	-0.238633	0.27445	0.124593	-0.050417	-0.116828	-0.0153657	-0.0281886	0.0926863	0.0264935	-0.0248257	-0.00322625	0.113985	-0.0798633	-0.20432	0.0239781	0.264689	-0.082488	0.124293	0.0902529	0.136541	0.182529	-0.118168	0.0193028	0.00787423	-0.0407929	-0.00653452	0.128804	-0.153384	0.0359262	-0.0883117	-0.000574163	0.138674	0.252577	0.203308	-0.0288995	0.0833083	-0.0196036	-0.195297	-0.116692	-0.104771	-0.14149	0.167109	-0.0606972	0.130854	-0.198961	0.208831	0.124484
Mtf2	0.257061	-0.129515	0.039836	0.110649	0.168284	-0.248612	-0.20041	-0.13367	-0.00109364	0.0325359	-0.31475	0.197539	-0.13758	0.11136	0.149146	0.288448	-0.0667669	-0.0325359	-0.0853315	-0.0929323	0.299795	5.46822e-05	0.0696377	-0.143623	0.124265	-0.158578	-0.0985646	0.287765	0.424744	-0.220971	-0.339029	0.258537	0.0482023	0.422447	-0.165277	-0.182201	-0.236801	-0.162078	0.306029	-0.112181	0.34365	-0.00883117	-0.0946275	0.0192208	-0.35352	-0.0725906	-0.242078	0.34201	-0.271661
Nanog	0.0238688	0.241914	0.121094	0.0227204	0.149282	0.365086	0.22715	0.357375	0.22797	0.180396	0.495366	0.0154204	0.211593	-0.0533971	0.266658	-0.0864252	0.0202597	0.114176	0.339166	0.253534	0.0498975	-0.170253	0.128804	0.154231	-0.211237	0.238004	0.0688175	0.0393712	-0.277075	0.314067	0.328503	-0.0748052	0.0525496	-0.192755	0.189993	0.130663	0.39311	0.246808	-0.453069	0.169351	-0.233274	0.0676418	0.0970608	0.0159672	0.334874	0.233958	0.395133	-0.0885578	0.338756
Nf2	0.0741764	-0.294245	-0.316473	0.307505	-0.267314	-0.00180451	-0.284046	0.360465	0.241203	-0.0513465	-0.00926863	0.246179	0.0316883	-0.0107177	-0.190185	-0.377252	0.0561039	0.2692	-0.187286	0.249706	-0.0065892	0.436746	0.125085	-0.153766	0.329733	-0.325632	-0.0321804	-0.220533	-0.213999	-0.285168	-0.293233	0.052905	-0.121449	0.428407	0.435352	0.403664	0.0896241	0.389419	-0.290335	-0.243828	-0.419576	-0.114286	0.217033	-0.00915926	0.147533	-0.133999	-0.0760082	0.13676	0.122078
Nsd1	0.222912	-0.36421	-0.229364	0.422392	-0.267423	-0.00467533	-0.222802	0.291292	0.115024	-0.0685988	0.00210526	0.247984	0.118688	0.0633766	-0.263595	-0.453917	0.210718	0.341928	-0.222064	0.284976	-0.0341764	0.430977	0.214409	-0.281969	0.330499	-0.0331101	0.0964867	-0.289323	-0.205332	-0.312645	-0.0696651	-0.180068	-0.182857	0.360465	0.472262	0.540451	0.125167	0.468353	-0.203746	-0.310759	-0.488366	-0.0961039	0.0612714	-0.045851	0.0395079	-0.0713055	-0.270759	0.0770745	0.312481
Pax6	0.225127	-0.193684	-0.219932	0.20298	-0.134381	-0.133178	-0.239945	-0.118031	0.128038	-0.0949282	-0.0150102	0.205195	-0.0560492	0.0715243	-0.181545	-0.331593	0.161121	0.26663	-0.128995	0.0821873	0.0891593	0.528366	0.27393	-0.115598	0.653479	-0.241012	0.0366097	-0.212057	0.0193301	-0.165167	-0.120984	0.0296924	0.0226384	0.307259	0.277785	0.366289	0.0825427	0.26108	0.038961	-0.185017	-0.230321	-0.134874	0.111852	0.159152	0.10067	-0.170526	-0.0902256	-0.0216268	0.198633
Pcgf1	-0.0206152	0.209597	0.223814	0.00478469	0.064607	0.136952	0.112508	-0.13974	-0.0333014	0.0676418	0.132878	0.261299	0.418619	0.0910731	0.430622	0.217772	-0.166589	0.035434	0.346876	-0.0137252	0.133588	-0.105427	0.104197	0.183896	-0.111716	0.182037	0.0708681	0.241312	0.0854409	0.224908	-0.023568	0.211784	0.175448	0.113848	0.102584	-0.141736	0.134928	-0.170362	0.232946	0.138975	0.196555	0.342666	-0.11568	0.216405	0.0333014	0.136596	0.133069	0.321422	-0.102092
Pdgfra	0.257444	-0.294573	-0.0819139	0.521121	-0.260889	-0.0695284	-0.0997129	0.328913	0.428298	-0.244593	0.127054	0.203773	0.193329	0.109911	-0.232317	-0.759863	0.312591	0.562734	-0.134354	0.322707	0.0158305	0.399344	0.398031	-0.114942	0.368011	-0.20257	0.0804648	-0.487409	-0.497717	-0.276828	0.0628571	-0.211182	-0.209132	0.12309	0.788407	0.824443	0.118852	0.33285	-0.308216	-0.345728	-0.72041	0.195106	0.169788	0.0251811	0.220123	-0.077594	0.00333561	-0.0156118	0.422556
Pecam1	0.191934	-0.226111	-0.0665482	0.337635	-0.204484	-0.0549009	-0.170882	0.303541	0.496924	-0.219631	0.0781135	0.107122	0.0809023	-0.0350239	-0.187532	-0.672153	0.209952	0.595844	-0.162543	0.352755	0.0438551	0.398633	0.343076	-0.0781408	0.346411	-0.293944	0.0367464	-0.421982	-0.497908	-0.305591	-0.00771018	-0.129187	-0.116391	0.1527	0.689022	0.772905	0.156035	0.477895	-0.367355	-0.253534	-0.675434	0.0912098	0.238906	-0.119809	0.338592	-0.173671	0.154915	-0.0136159	0.383377
Phc2	0.160191	-0.129378	-0.061326	0.166972	-0.190841	-0.230485	-0.248284	0.122023	0.292112	-0.194887	-0.172112	0.182857	0.0403008	0.085851	-0.0966781	-0.296295	0.134546	0.0844293	-0.190267	0.206808	0.0475188	0.292659	0.18663	-0.124648	0.25974	-0.238633	0.210936	-0.130253	-0.17687	-0.281176	-0.30488	0.172987	-0.135502	0.32175	0.212522	0.181763	-0.0980451	0.189911	0.0943541	-0.145783	-0.21285	0.0170062	0.042242	-0.089378	0.0660014	-0.326152	-0.10972	0.0243609	-0.162269
Phf19	-0.0194942	-0.0733835	-0.117703	0.104716	-0.0147915	-0.182174	-0.131128	0.0965687	0.0934791	-0.00730007	-0.220642	0.179412	-0.00243336	-0.198578	-0.00702666	0.101955	-0.216541	0.0226384	-0.151524	0.0351059	0.172358	0.253807	-0.0484211	0.00828435	0.247409	-0.296104	0.00489405	0.123664	0.106849	-0.234313	-0.448886	0.373096	-0.112837	0.458428	-0.00109364	0.0816405	-0.178865	0.0722351	0.143267	-0.0475188	0.0982092	0.025892	0.11877	0.0681613	-0.0337936	-0.0499795	-0.130636	0.199672	-0.28905
Phf2	0.250554	-0.324812	-0.149255	0.434969	-0.22406	-0.126835	-0.171073	0.19229	0.273083	-0.0199316	-0.0526589	0.210499	-0.0839371	-0.0253999	-0.167628	-0.397375	0.258865	0.241914	-0.186576	0.310103	0.0927683	0.378838	0.335913	-0.209023	0.270923	-0.310431	-0.0500068	-0.192591	-0.180561	-0.431196	-0.29717	0.0345044	-0.0588653	0.418154	0.301517	0.346357	-0.11136	0.234422	-0.0413671	-0.402871	-0.378647	0.00172249	0.140096	0.0392618	-0.0273958	-0.223295	-0.229419	0.201312	-0.0606699
Phf8	-0.00776487	-0.333124	-0.20391	0.136487	0.0318797	-0.163445	-0.313055	-0.153466	-0.262064	-0.038715	-0.0679699	-0.0945181	-0.0148189	0.222802	-0.154012	0.0575256	-0.0946275	-0.166179	-0.216979	-0.193384	0.19568	-0.0195215	0.0675598	-0.270977	0.0107451	-0.206261	-0.39527	0.0761996	0.316364	-0.242051	-0.0987286	0.144771	-0.0958578	0.0672317	0.0373206	-0.0979904	-0.338838	-0.0392344	0.0217908	-0.258428	0.113383	-0.0976897	-0.0175256	0.0736842	-0.249159	-0.139166	-0.275735	0.120164	-0.095311
Pou5f1	0.293069	-0.106029	-0.0467259	0.484484	0.00970608	-0.168585	-0.216733	0.230185	0.429884	-0.166535	0.144252	0.22488	0.164785	0.133917	-0.0593848	-0.579686	0.191196	0.450663	-0.144006	0.340314	0.275379	0.327382	0.489269	-0.0277785	0.375831	-0.220451	0.00300752	-0.339604	-0.250198	-0.213206	-0.0234587	-0.091784	-0.0899522	0.241121	0.739467	0.658455	0.141435	0.401422	-0.223677	-0.220123	-0.509556	0.212495	0.217744	0.0895967	0.236801	-0.137252	0.123554	0.103076	0.28514
Prdm10	0.0728913	0.244375	-0.033985	0.129679	0.241449	0.195215	0.241367	0.154668	0.0339303	0.117895	0.175967	0.11229	0.153329	0.0142994	0.0419139	0.0158305	0.035188	0.0828982	0.0657826	0.394204	0.101381	-0.0209433	0.180478	-0.0137526	-0.109638	0.0707861	0.0647163	0.204921	0.0409023	0.19486	0.00585099	0.0397813	-0.0143814	0.0867533	0.0843199	-0.0151743	-0.000656186	-0.0417225	-0.0655092	-0.00114832	0.0830622	0.0252085	-0.0302939	0.269009	0.0341217	0.305947	0.0538346	0.229146	0.0102802
Prdm14	0.223841	-0.215749	-0.286425	0.314094	-0.30756	0.0372386	-0.194504	0.34622	0.341025	-0.105072	0.0826247	0.257115	0.140369	0.0808749	-0.112044	-0.603336	0.248968	0.399098	-0.111743	0.320793	-0.0674504	0.472837	0.163937	-0.0654819	0.384033	-0.121203	0.152919	-0.268681	-0.473794	-0.213725	-0.173425	-0.0474915	-0.143869	0.393083	0.606671	0.626466	0.225154	0.60082	-0.339357	-0.195598	-0.63404	-0.0903896	0.0906357	-0.200875	0.408339	-0.196227	0.0663568	-0.00358168	0.290444
Prdm15	0.397977	0.125605	0.0398086	0.272536	-0.127191	0.231141	0.102201	0.196008	0.281312	-0.015229	0.241422	0.0555571	0.178537	0.0318797	0.0729187	-0.219139	0.236418	0.354067	0.183431	0.373944	0.203664	0.184771	0.195817	0.123418	0.0762269	-0.119399	0.366124	-0.0796719	-0.328777	0.153329	0.0593028	-0.13296	0.164238	0.142174	0.357239	0.353766	0.271579	0.310622	-0.26015	0.00989747	-0.394696	-0.00142174	0.169898	-0.0619002	0.347505	0.0107451	0.304142	0.125796	0.298045
Prdm2	0.162762	-0.114231	0.00833903	0.256213	0.10704	0.111579	-0.0681066	0.0324539	0.211784	0.128995	-0.0264388	0.203937	-0.0803008	0.0373753	0.122597	0.077758	-0.116364	0.251757	-0.00563226	0.110376	0.269747	0.18838	0.100506	0.0454409	0.0703759	-0.16812	-0.0780588	0.195024	0.193356	-0.120492	-0.233876	0.376186	0.142912	0.493698	0.100396	0.115817	-0.103841	-0.106083	0.0447027	-0.078961	0.143869	-0.0336022	0.247081	0.097635	-0.0231032	0.0849487	0.0157211	0.293151	-0.129187
Prdm4	0.00721805	-0.210007	-0.0738756	0.092905	0.131948	-0.0310321	0.0737389	0.135065	0.132632	0.235543	0.139521	0.0657006	-0.108107	-0.000492139	-0.151306	-0.0780588	0.0601504	-0.00114832	-0.104662	-0.04946	-0.00519481	0.0914012	0.204648	-0.169569	0.12566	-0.00429255	-0.076637	0.0834723	0.0769105	-0.261572	0.187505	0.0119207	-0.0181271	0.0238141	0.114122	0.105099	-0.00330827	-0.0530417	-0.0782775	-0.305919	-0.155571	-0.219959	-0.0180998	0.185783	-0.0336022	0.104744	-0.187751	0.0914286	0.150458
Prdm6	0.114696	-0.165988	-0.0804648	0.222256	-0.0749146	-0.0639508	-0.142092	0.011784	0.209105	-0.0799727	0.0792071	0.108353	0.113547	0.166781	-0.172331	-0.401367	0.0843199	0.290226	-0.0665209	0.184416	0.145181	0.474751	0.194969	-0.00768284	0.449651	-0.148927	0.00743677	-0.181709	-0.206589	-0.196391	-0.0136979	-0.0873274	-0.103787	0.324347	0.331729	0.430075	0.0873547	0.199344	-0.112591	-0.256678	-0.327601	-0.137717	0.161148	-0.16853	0.0953384	-0.152591	-0.0417498	-0.02365	0.16998
Rbp2	0.0126316	-0.270458	-0.161832	-0.0766644	-0.127081	-0.25594	-0.151798	-0.00902256	0.0081203	-0.23404	-0.0484484	-0.0842925	0.00210526	0.120793	-0.310239	-0.275516	0.0324812	0.160984	-0.0871634	-0.0673958	-0.00637047	0.340643	0.129214	-0.239316	0.313001	-0.298838	-0.0339303	-0.253725	0.00962406	-0.248284	-0.0720164	0.0806562	-0.205332	0.183513	0.187314	0.189939	-0.0426248	0.0864525	-0.000984279	-0.340096	-0.143185	-0.139631	0.0407929	-0.0251811	-0.168038	-0.143322	-0.205714	0.00954204	0.0200683
Ring1	0.173288	-0.194122	-0.175639	0.285003	0.159453	-0.196883	-0.218401	-0.0194669	0.115079	0.124375	-0.0635407	0.132331	-0.0859057	0.208448	-0.00418318	-0.081203	0.0115379	0.128776	-0.179522	0.0645796	0.341299	0.212222	0.205222	0.0121668	0.17728	-0.112727	-0.0559398	0.042242	0.221545	-0.302611	-0.0964867	0.0834723	-0.00147642	0.405687	0.209761	0.186548	-0.202844	-0.0155844	0.132604	-0.253096	0.00680793	0.118524	0.151224	0.264197	-0.145208	-0.0243609	-0.173862	0.233985	-0.189857
Rnf2	0.197211	0.00483937	0.00374573	0.32946	0.0351059	0.161148	0.00844839	0.294327	0.440984	0.076637	0.189939	0.296979	-0.0163226	0.16134	0.0261381	-0.198496	0.190376	0.375831	0.0326453	0.301982	-0.0746685	0.361886	0.159043	-0.00656186	0.308653	-0.114067	0.276036	0.0253452	-0.0731647	0.00822967	-0.154422	0.092741	0.0462338	0.403937	0.327683	0.290226	0.16998	0.0894327	0.0442652	-0.057717	-0.160629	-0.0576077	0.204867	0.0574983	0.182146	0.151524	0.127956	0.0751333	-0.0492686
Satb1	0.128175	0.00314422	-0.0606425	0.30961	-0.24771	0.122871	0.0106357	0.230349	0.208667	0.0378674	0.164785	0.251237	0.096514	-0.0537252	-0.0716063	-0.306822	0.262283	0.391442	0.138811	0.237074	-0.00101162	0.431333	0.136377	0.139275	0.280492	-0.0841558	0.267177	-0.153028	-0.220807	0.0215994	0.0668489	-0.148462	0.0797813	0.305236	0.445796	0.514067	0.321668	0.296377	-0.138811	-0.0869173	-0.320902	-0.0234587	0.174846	0.00978811	0.266193	0.257908	0.116965	-0.0470267	0.407273
Satb2	0.0710048	-0.129159	-0.0721804	-0.0282707	0.00702666	-0.153274	-0.11486	-0.285796	-0.291128	0.0202324	-0.300287	0.144908	-0.183431	-0.0950376	-0.118004	0.398688	-0.0924949	-0.26961	-0.039836	-0.162242	0.0856869	0.142256	0.02838	-0.0932331	0.131511	-0.140588	-0.0998223	0.273493	0.505482	-0.109638	-0.12175	0.00746412	0.234723	0.291921	-0.433712	-0.229856	-0.0539986	-0.148325	0.361558	-0.0562953	0.389939	-0.236719	0.128202	-0.0404375	-0.373917	-0.0492139	-0.349474	0.146411	-0.0149282
Scmh1	0.216487	-0.298318	-0.173671	0.447683	-0.198168	-0.0582638	-0.2981	0.213534	0.267861	-0.188298	0.0870813	0.12093	0.147915	0.211975	-0.2692	-0.697088	0.293342	0.565578	-0.199262	0.394122	0.0784416	0.555243	0.253014	-0.128667	0.509857	-0.264908	0.0234313	-0.473985	-0.327956	-0.322734	-0.13892	-0.0530964	-0.274477	0.419768	0.65378	0.665455	0.129843	0.468052	-0.263349	-0.398824	-0.639754	0.0514833	0.113137	-0.000574163	0.122461	-0.234723	-0.0795352	0.0826794	0.283254
Scml2	0.158961	0.0583459	0.0463431	0.277621	0.00500342	-0.0852495	-0.162187	0.0994668	0.0270677	0.0162679	0.0802187	0.0648804	0.13337	0.0519207	0.00716336	-0.213643	-0.0663568	0.149228	0.025974	0.177006	0.175174	0.199535	0.207491	-0.0387697	0.38447	-0.108271	0.0262474	-0.128558	0.0169515	-0.00366371	0.0272044	-0.0761176	0.00866712	0.129979	0.2692	0.311333	0.183814	0.285605	-0.0795079	-0.141025	-0.132003	0.027013	0.104525	-0.00740943	0.0348872	-0.111688	0.0510458	0.0425974	0.228927
Setd1a	0.265837	-0.216295	-0.164375	0.372522	0.0761449	0.0149009	-0.115543	0.192481	0.218428	0.058674	0.156063	0.106275	0.18529	-0.00522215	-0.0234313	-0.286671	0.158496	0.372604	-0.11825	0.186138	0.221627	0.267177	0.229583	-0.132632	0.192153	-0.210718	-0.0085851	0.00524949	-0.0783869	-0.197102	-0.0615995	-0.012905	-0.00746412	0.377115	0.468653	0.43136	-0.0603964	0.194942	0.0305947	-0.290308	-0.290089	0.100096	0.156828	0.0489952	0.0828982	0.0643062	-0.182584	0.260725	0.0677785
Setd1b	0.301873	-0.215284	-0.279398	0.361312	0.0820506	-0.279562	-0.217772	0.0760902	-0.164402	-0.149392	-0.142256	-0.159727	0.114368	0.0702666	-0.130827	-0.147122	-0.0314696	0.0442105	-0.300971	-0.00336295	0.20525	-0.0262201	0.0553657	-0.168886	-0.0412577	-0.156336	-0.334299	0.00205058	0.0907997	-0.31445	-0.0807929	0.0703486	-0.324183	0.292276	0.160875	0.142584	-0.362652	-0.0418865	-0.0650718	-0.370745	-0.062201	0.0111005	-0.0556391	0.149774	-0.186521	-0.0606152	-0.334436	0.232481	-0.00404648
Setd2	0.212522	-0.0126042	0.0166781	0.133971	0.291921	-0.0378401	-0.0988927	-0.171511	0.0451128	0.236172	-0.0938346	0.26458	-0.211784	-0.0192208	0.142228	0.436528	-0.152344	-0.125578	-0.000109364	-0.149009	0.37851	-0.0500889	0.214819	0.066931	-0.0359262	-0.0933971	0.00120301	0.426575	0.5454	-0.11352	-0.0667943	0.141928	0.269638	0.294983	-0.0858237	-0.0228025	-0.146439	-0.275707	0.353602	0.0451128	0.363336	0.0915926	0.138373	0.139248	-0.184334	0.119754	-0.176213	0.191934	-0.209952
Setd3	0.0762816	-0.269556	-0.145591	0.233876	-0.161312	-0.0392071	-0.191415	-0.0466439	0.00535885	0.104443	-0.054272	0.244703	-0.071825	0.0225017	-0.143404	-0.0767191	0.126534	0.18838	-0.15352	0.017799	0.00232399	0.483226	0.13285	0.00347232	0.348899	-0.211866	-0.123937	0.115899	0.20473	-0.337471	-0.177772	0.0950103	-0.0110731	0.502146	0.192399	0.224634	0.00710868	0.0492686	0.00861244	-0.359918	-0.113192	-0.127984	0.0392071	0.131511	-0.00462064	0.0697197	-0.182939	0.124238	0.190267
Setd4	-0.0438277	0.0574983	-0.0081203	0.102474	-0.0703486	-0.0552837	-0.140369	0.333534	0.269419	-0.153329	0.0334655	0.120793	-0.0136432	0.162734	0.16	-0.259194	-0.055475	0.0942994	0.0108544	0.16216	0.0626384	0.0315243	0.081039	0.157649	0.0850581	-0.0173889	0.240683	-0.174682	-0.267943	0.0131237	0.0131237	-0.107997	-0.0808202	0.0648804	0.465236	0.313329	0.223623	0.337389	-0.120246	0.0427614	-0.233602	0.129569	0.185181	-0.0748872	0.265673	-0.167081	0.184798	-0.102092	0.121203
Setd5	0.229146	-0.481996	-0.314641	0.362789	-0.251511	-0.231825	-0.39352	0.0452495	0.251757	-0.194149	-0.21326	0.22272	-0.135502	0.0592208	-0.272344	-0.522133	0.15054	0.470704	-0.288202	0.154422	0.109146	0.541654	0.26663	-0.29728	0.493424	-0.472399	-0.0076555	-0.32164	-0.164101	-0.481914	-0.372932	0.0184826	-0.187068	0.516692	0.413807	0.506685	-0.13769	0.338537	-0.0934518	-0.507642	-0.46272	-0.0728913	0.171018	0.0200957	-0.0500615	-0.334819	-0.303623	0.163089	0.122625
Setd6	0.0111005	-0.304416	-0.135311	0.285578	-0.391169	-0.227696	-0.143623	0.233274	0.203336	-0.298729	-0.12134	0.146822	0.019002	0.091784	-0.302365	-0.475707	0.35177	0.11311	-0.0855776	0.206671	-0.214791	0.274313	0.130745	-0.189146	0.283418	-0.282406	0.141846	-0.41933	-0.325441	-0.318578	-0.129979	-0.230649	-0.115872	0.0825427	0.322297	0.28689	0.0381681	0.221873	-0.100642	-0.25594	-0.477129	-0.0661381	0.082488	-0.038961	-0.0111005	-0.314696	-0.206371	-0.0632946	0.0947642
Setd7	0.159235	-0.0520027	0.000601504	0.318113	-0.134764	-0.13676	0.0220369	0.328038	0.354832	-0.0745044	0.00795625	0.159727	0.172741	-0.152208	-0.158988	-0.35959	0.168175	0.333999	-0.0309774	0.204867	-0.00568694	0.510103	0.0988927	-0.0330007	0.453397	-0.111716	0.11095	-0.153848	-0.269173	-0.183677	0.00527683	-0.0466165	-0.189364	0.203554	0.342994	0.486999	0.118332	0.250362	-0.155051	-0.225783	-0.368448	-0.0869993	0.147669	0.0171429	0.375858	-0.157485	0.00946001	0.0864798	0.192263
Setd8	0.199235	0.131101	0.0333561	0.203636	0.183513	-0.0825974	0.00489405	0.0550376	0.204839	0.126398	-0.00656186	0.14879	-0.0956938	-0.0453862	0.119207	0.162597	0.0798906	0.0466986	-0.00131237	0.0950103	0.209761	0.201476	0.0464798	0.170882	0.137608	-0.325714	0.0131784	0.414081	0.222939	-0.143623	-0.253588	0.264716	0.133753	0.481668	0.0255639	0.0361449	-0.0791524	-0.129487	0.176842	0.0424607	0.139303	-0.134081	0.075188	0.199727	0.116883	0.129077	0.036555	0.178018	-0.0401367
Setdb1	0.361969	-0.342556	-0.215229	0.50026	-0.0747505	-0.194887	-0.284293	0.0427888	0.247546	-0.0582365	-0.181736	0.178373	-0.0194669	0.105837	-0.2289	-0.399043	0.216979	0.390185	-0.266384	0.276282	0.161258	0.485441	0.289679	-0.176241	0.452167	-0.317539	-0.106685	-0.0786603	0.0484757	-0.446589	-0.393602	0.200683	-0.104962	0.601066	0.336623	0.437184	-0.0700752	0.226439	0.0207519	-0.351743	-0.283691	-0.132905	0.0166507	-0.00850308	-0.0511005	-0.235571	-0.187286	0.190841	0.102502
Setdb2	0.124347	-0.141818	-0.181381	0.335174	-0.0466439	-0.0875461	-0.192345	0.0413944	0.297307	0.0246617	-0.0562406	0.328038	-0.167273	0.11918	-0.111497	-0.260369	0.0877649	0.219358	-0.136733	0.0948462	0.180725	0.318551	0.268544	-0.0304306	0.329023	-0.225482	-0.0305126	-0.10067	0.0232673	-0.19918	-0.228872	0.299002	0.0134518	0.394668	0.344771	0.382556	0.0208066	0.165742	0.0794532	-0.2438	-0.201722	-0.126042	0.0489952	0.0420779	-0.0244429	-0.107095	-0.0878742	0.0546548	0.147177
Sfmbt1	0.0039918	-0.16123	-0.155789	0.22015	-0.156254	-0.097799	-0.140205	0.178619	0.247601	-0.0581271	0.150485	0.255256	0.14879	0.0862338	-0.129979	-0.481039	0.181545	0.369597	-0.150102	0.17069	0.0384142	0.350048	0.221791	-0.158633	0.233083	-0.304388	0.0413397	-0.220533	-0.238524	-0.194094	-0.0458783	-0.168421	-0.156473	0.307341	0.516637	0.524156	0.0159945	0.320191	-0.215174	-0.147368	-0.445878	0.106603	0.309774	-0.0662748	0.145236	-0.0115379	-0.0608612	0.0673684	0.294573
Sirt1	-0.036309	0.279809	0.238578	-0.0977717	0.132194	0.423896	0.22745	0.0750786	0.0569788	0.292303	0.246972	0.000628845	-0.0496514	-0.038879	0.264306	0.317785	0.0582912	-0.11877	0.397703	-0.023404	-0.133588	-0.244593	-0.08946	0.301517	-0.306029	0.390786	0.23661	0.286917	-0.0619002	0.424033	0.526234	-0.173014	0.361914	-0.146849	-0.0550376	-0.153356	0.404511	0.0135885	-0.0132331	0.3381	0.154751	0.0612987	0.026931	-0.114833	0.12823	0.306357	0.193985	-0.183732	0.206152
Smyd1	-0.0329733	-0.255448	-0.147068	0.157813	-0.210991	-0.178701	-0.257799	-0.0303486	-0.245277	-0.085769	-0.307861	-0.0254272	-0.0738483	0.0630759	-0.322078	-0.0526589	0.069419	0.0368011	-0.232153	0.0300479	-0.0159672	0.142748	0.0476282	-0.289269	0.0733288	-0.340178	-0.0924949	-0.0438277	0.118906	-0.405386	-0.371183	0.0233493	-0.144716	0.4619	-0.0799453	-0.0103623	-0.0720984	0.250007	0.0125496	-0.189228	0.0140807	-0.227368	-0.00169515	-0.0531511	-0.351688	-0.187396	-0.297115	0.206589	0.0771292
Smyd2	0.0187286	-0.124839	-0.148681	0.262529	-0.0890772	-0.350376	-0.214956	0.068216	0.0768831	-0.0699932	-0.238715	0.316418	-0.209952	0.0192755	0.000382775	-0.0952563	-0.0978264	0.0522488	-0.129023	-0.0144908	0.120383	0.119645	0.288093	-0.143021	-0.02581	-0.164293	-0.11918	0.0206152	0.188462	-0.218073	-0.367218	0.0557758	0.0584552	0.320574	0.105783	0.0368831	-0.214737	0.0202871	0.107697	-0.200766	0.105591	-0.0737662	0.229009	0.21974	-0.161422	-0.0583185	-0.169816	0.192891	-0.0549556
Smyd3	0.206945	-0.173507	-0.0267396	0.15486	-0.0721804	0.121039	-0.256049	-0.025974	0.189474	0.183459	-0.00371839	0.349774	-0.183158	0.0885851	0.175858	0.0705126	-0.295147	0.163144	0.0614354	0.0603691	0.201285	0.205988	0.225181	0.0300752	0.0344224	-0.071907	0.12123	0.183869	0.174163	-0.046015	-0.229692	0.132112	0.167409	0.40298	0.111606	0.154368	-0.027013	0.04	0.0984552	-0.234805	0.0960219	0.00926863	0.216159	0.0173889	0.017717	0.0330827	-0.0665755	0.203254	-0.0568695
Smyd4	0.15147	-0.0958305	-0.221928	0.303978	0.0774573	0.0030622	-0.0813944	0.181107	0.251866	0.0169515	-0.1492	0.281777	-0.0754887	-0.00724539	-0.0427614	-0.231278	-0.0173616	0.412276	-0.0166234	0.182584	0.0788517	0.234751	0.202898	-0.0857143	0.185455	-0.0558578	0.0623923	-0.152563	0.00240602	-0.235133	-0.154668	0.107122	-0.0287081	0.278469	0.249105	0.39568	0.0109638	0.11054	-0.0156664	-0.260752	-0.193548	0.115243	0.069255	0.0981545	-0.0703213	0.00257006	-0.0725085	0.187532	0.146001
Smyd5	0.240301	-0.0212714	-0.0392344	0.362789	-0.120465	-0.0677785	-0.172139	0.32741	0.475872	-0.0019959	0.129897	0.234204	0.0340123	-0.0357621	0.0970061	-0.389638	0.157703	0.369323	0.0342857	0.309392	0.180643	0.374874	0.211811	0.190704	0.304169	-0.270923	0.197321	-0.0681887	-0.304498	-0.125058	-0.156528	0.0509364	0.0746138	0.416487	0.534518	0.501217	0.26488	0.358086	-0.227368	-0.0945728	-0.384416	0.00103896	0.312016	-0.0184006	0.45974	-0.133643	0.253698	0.0799727	0.204128
Sox17	0.256377	-0.42365	-0.201476	0.414463	-0.211866	-0.23877	-0.270595	0.120574	0.277922	-0.315571	-0.183185	0.231989	-0.0374299	0.0919207	-0.254792	-0.586384	0.30972	0.468927	-0.282269	0.10797	0.0333288	0.479125	0.283828	-0.228654	0.582392	-0.374737	-0.00992481	-0.373725	-0.218318	-0.477348	-0.267697	0.00932331	-0.154204	0.361777	0.521203	0.600984	-0.0267669	0.247819	0.0158578	-0.450964	-0.491374	0.00653452	0.055147	-0.0792618	0.00155844	-0.22797	-0.16298	0.0258647	0.131675
Sox2	0.181955	-0.475215	-0.406972	0.272481	-0.294026	-0.120383	-0.310184	0.313329	0.172467	-0.227669	-0.0232946	0.0491046	0.132249	0.10108	-0.362133	-0.717156	0.206179	0.50108	-0.243281	0.273657	-0.107451	0.503623	0.109446	-0.356692	0.388325	-0.26365	-0.0681887	-0.510759	-0.41378	-0.441367	-0.115133	-0.159645	-0.311114	0.199399	0.630376	0.640602	-0.0410936	0.424252	-0.403965	-0.53028	-0.649487	-0.0812577	0.00516746	-0.0173889	0.112126	-0.0808476	-0.21985	0.110731	0.210253
Ssu72	0.186247	-0.567655	-0.400984	0.102201	-0.340232	-0.368667	-0.563582	0.0423513	-0.0810663	-0.55147	-0.354176	-0.231989	0.054026	0.0838278	-0.489733	-0.452276	-0.000464798	0.19177	-0.473794	-0.0150376	-0.0743404	0.281859	0.0241422	-0.482843	0.287327	-0.423131	-0.337362	-0.411702	-0.0883937	-0.499932	-0.488667	0.103541	-0.486562	0.238387	0.18447	0.264416	-0.391852	0.263322	-0.168339	-0.541326	-0.334682	-0.204457	-0.0547915	-0.178647	-0.149146	-0.49203	-0.335174	-0.0171155	-0.163308
Suv39h1	0.197363	-0.245415	-0.277869	0.411295	0.032249	0.160234	-0.216365	0.0967471	-0.126125	0.059768	0.120178	0.0980595	0.0279975	0.19832	-0.0927416	-0.115763	-0.00587837	0.0770477	-0.110172	0.149229	0.0305539	0.0875878	0.110677	-0.16443	0.0503626	-0.0819144	-0.0844435	0.051634	0.0936165	-0.151689	-0.137239	-0.070062	-0.0383735	0.285634	0.182271	0.194164	-0.140001	0.055079	0.016104	-0.139714	-0.181478	0.0817914	0.0066576	0.112783	-0.101368	0.0201779	-0.224267	0.0486264	-0.00810669
Suv39h2	0.00940533	0.0797266	0.0298018	0.118852	0.0378947	-0.106165	0.0355161	0.130143	0.174874	0.150731	0.0530417	0.399617	-0.121039	-0.074067	0.279699	0.151962	-0.069501	-0.0702392	0.0365824	0.0280519	0.158633	0.0660561	0.276254	0.1346	-0.0215994	-0.0420232	-0.0226111	0.339959	0.174764	-0.0723171	0.0136705	-0.0336022	0.200109	0.22242	0.0612987	0.047218	0.114532	-0.127163	0.0648804	0.0673958	0.159316	0.0910185	0.222994	0.233055	0.0265482	0.231524	-0.0206152	0.18745	0.126288
Suv420h1	0.126972	-0.475297	-0.168558	0.402242	-0.145537	-0.158387	-0.242406	0.0716883	0.127792	-0.00937799	-0.0805742	0.349228	-0.00174983	0.17296	-0.13039	-0.380014	0.260123	0.27393	-0.129651	0.0159125	0.131511	0.406699	0.313137	-0.219686	0.393602	-0.137881	-0.0918113	-0.172167	-0.0389337	-0.392563	-0.0597129	-0.138045	-0.0187833	0.369569	0.456432	0.434176	0.0273137	0.150321	0.0262748	-0.522515	-0.303131	0.0639235	0.107068	0.0753794	-0.0973889	-0.108735	-0.318852	0.305482	0.160738
Suv420h2	0.0985919	-0.0367464	-0.0459057	0.0632673	0.0718797	-0.0657553	-0.0864525	-0.191415	-0.06108	0.0487491	-0.240519	0.221326	0.10622	0.0901709	-0.0234313	0.0645523	-0.211839	0.0688722	-0.0269856	0.164484	0.270321	0.00976076	0.100998	-0.0261654	-0.104607	-0.032782	-0.0988927	0.14272	0.121695	-0.0124128	-0.354832	0.113712	-0.0150923	0.416678	-0.0845933	-0.00224197	-0.134272	0.0286808	-0.00360902	-0.216842	0.142884	-0.0540533	-0.0570335	-0.0111278	-0.246507	0.0742037	-0.180424	0.32946	-0.0558305
Suz12	0.0820779	-0.211319	-0.127273	0.223213	-0.119399	0.23434	0.044812	0.262064	0.148243	0.0558305	0.131593	0.0912372	0.0914833	-0.0680246	-0.184443	-0.294737	0.207765	0.222392	0.0693917	0.121531	-0.262912	0.0546548	0.108107	-0.18458	0.0238961	0.0719891	0.090581	-0.213424	-0.307286	-0.12987	0.359973	-0.235489	-0.0362269	-0.121586	0.325277	0.376569	0.269173	0.200601	-0.321312	-0.123718	-0.441012	-0.0461517	0.00541353	-0.108626	0.0476282	0.133151	-0.0846206	-0.0830349	0.416787
Tada2a	0.0575803	-0.18417	-0.177362	0.302228	-0.291292	-0.0445113	-0.263049	0.0926863	0.129897	0.045769	-0.0591388	0.299057	-0.0851401	0.0227204	0.00215994	-0.291511	0.0170335	0.234778	-0.00609706	0.0469173	-0.0784416	0.291292	0.083609	-0.0229665	0.169269	-0.0601777	0.237539	-0.293671	-0.206671	-0.116282	0.0541353	-0.0905537	0.135502	0.227505	0.37244	0.431716	0.22879	0.265373	0.051784	-0.106603	-0.2911	0.101599	0.290171	-0.149146	0.0400273	-0.0977717	-0.0855502	0.0732194	0.201668
Tada3	-0.018674	-0.0178811	0.0838551	-0.1635	0.0362543	-0.0506357	-0.0322625	-0.225619	-0.133124	-0.01162	-0.293971	0.187943	-0.0676145	0.0171702	0.198824	0.511579	-0.240273	-0.276282	0.13367	-0.19959	0.0969515	-0.212139	0.0189747	-0.0275872	-0.150485	0.0297744	-0.1165	0.371921	0.374573	-0.0462885	-0.271852	0.165359	0.246534	0.162926	-0.339385	-0.420615	-0.0416678	-0.153219	0.255803	0.0990294	0.450253	-0.00686261	-0.120328	-0.180123	-0.306357	-0.0980451	-0.0677785	0.279754	-0.270431
Tbx3	0.274833	-0.19054	0.0602324	0.418838	0.0521941	-0.0517567	-0.123172	0.0654545	0.245277	-0.131757	0.160273	0.216131	0.23311	0.206644	0.0807656	-0.406507	0.109829	0.426876	-0.0458237	0.142228	0.201777	0.0854956	0.430923	-0.0804648	0.229228	0.0340396	-0.0121941	-0.240219	-0.182556	-0.110349	0.120766	-0.105974	-0.09635	0.0672864	0.673903	0.493424	-0.00503076	0.101517	-0.0580178	-0.26488	-0.33542	0.521312	-0.0266302	0.11661	0.0393985	-0.0312782	-0.0115653	0.227204	0.121285
Tead4	-0.0293096	0.205468	0.33162	-0.152399	0.207081	0.0375393	0.0907177	-0.296213	-0.173452	0.257389	-0.0750513	0.0518387	-0.217197	-0.0506083	0.249733	0.745455	-0.129323	-0.391524	0.156801	-0.272235	0.158195	-0.192263	-0.0558305	0.210034	-0.142201	0.146603	0.112837	0.510239	0.615202	0.28	0.00760082	0.220889	0.424279	0.0272864	-0.562023	-0.590458	0.0544087	-0.35445	0.576022	0.29337	0.720356	-0.114067	-0.0254819	0.0511552	-0.221818	0.0699932	0.0148189	0.113794	-0.275598
Tet1	0.310595	-0.357321	-0.207601	0.480656	-0.206917	-0.0301846	-0.248585	0.274258	0.347068	-0.144006	0.110895	0.258236	0.109282	0.1162	-0.145591	-0.6835	0.264361	0.507177	-0.147861	0.408175	0.107997	0.518742	0.342967	-0.0662748	0.513055	-0.205933	0.0392618	-0.392481	-0.383131	-0.323718	-0.0428161	-0.175831	-0.173151	0.321531	0.70756	0.756528	0.177416	0.462502	-0.371429	-0.455065	-0.683691	0.0872181	0.168202	-0.0253452	0.248886	-0.166644	0.0025974	0.10201	0.383431
Tet3	0.312481	0.095147	0.0842105	0.172522	0.00396446	-0.155407	-0.10581	-0.154751	-0.0414217	-0.174409	0.0684074	-0.00114832	0.275653	0.334709	0.000710868	-0.0912372	0.0552016	0.0967054	-0.0539439	0.17635	0.18108	0.292604	0.166097	0.0265208	0.210034	-0.136569	0.0257006	0.0404921	0.128558	-0.0301299	-0.0918387	0.238442	-0.137717	0.343759	0.13203	0.152071	-0.0391251	0.134409	0.117266	-0.0597403	-0.00544088	0.0595762	0.00215994	0.105318	-0.0836364	-0.119563	-0.0475461	0.0852495	0.18529
Trim28	0.0827341	-0.332386	-0.17121	0.411511	-0.248558	-0.108872	-0.373069	0.221764	0.261873	-0.155161	0.022201	0.162297	0.126945	0.116282	-0.193684	-0.691866	0.0935885	0.397813	-0.199317	0.361613	0.0364457	0.304798	0.331483	-0.127738	0.307095	-0.122324	-0.00902256	-0.516555	-0.365769	-0.325167	-0.0471634	-0.113547	-0.235407	0.231114	0.638168	0.648093	0.24	0.585591	-0.310622	-0.343732	-0.627915	0.106302	0.180561	-0.12946	0.122652	-0.376295	-0.0233493	0.0231579	0.357922
Tspan8	-0.166671	0.0463431	0.0557485	-0.142283	0.185072	-0.0469993	-0.0834723	-0.392508	-0.367054	0.228708	-0.169159	0.0478742	-0.186275	0.0786876	0.129624	0.692276	-0.256241	-0.256897	0.018838	-0.334628	0.117485	-0.0891319	-0.0797266	0.0223923	-0.0843746	0.0512645	-0.191388	0.483117	0.855502	0.0607245	-0.0821873	0.400601	0.263349	0.178537	-0.460752	-0.478715	-0.152126	-0.332222	0.497252	0.0640328	0.74838	-0.132003	-0.0687355	0.225373	-0.40082	0.106931	-0.197375	0.24093	-0.211401
Ube2e1	-0.280465	0.129433	0.264798	-0.297252	0.0939713	-0.0300752	0.0950923	-0.283609	-0.0531784	0.0911005	-0.084894	0.0282433	-0.2438	0.0438551	0.18622	0.419248	-0.300369	-0.266165	0.061326	-0.379412	-0.092987	-0.32648	-0.139494	0.136842	-0.304798	0.0991661	-0.0224197	0.201969	0.238715	0.129925	0.110649	0.155735	0.180041	-0.184224	-0.345154	-0.404648	-0.17296	-0.388708	0.300232	0.287054	0.408038	0.0465345	0.04	0.00738209	-0.148845	0.0368011	0.00776487	-0.0385236	-0.192782
Whsc1	-0.088339	-0.0212714	-0.0478196	0.133889	0.132085	-0.0282707	0.0777307	0.0572796	-0.15877	0.169378	0.00563226	0.0292823	-0.152673	0.0300205	-0.139686	0.161148	0.0417225	-0.0730827	-0.0516746	-0.0959125	0.0663295	0.0159125	0.265373	-0.140232	-0.134245	-0.143131	-0.175666	0.244785	0.339057	-0.166562	-0.142228	-0.0430349	0.0828161	0.196336	-0.202433	-0.173534	-0.115461	-0.177744	0.147451	-0.0675051	0.180725	-0.089378	0.108763	0.378127	-0.25501	0.144197	-0.178811	0.142119	0.0817772
Whsc1l1	0.0638688	-0.175639	-0.0121668	0.241449	0.0731921	-0.28566	-0.196418	0.0108271	0.203308	-0.0261381	-0.146931	0.229392	-0.104798	0.141162	0.0185373	-0.0887765	-0.0295557	0.15877	-0.177143	0.0348599	0.155571	0.144853	0.313794	-0.128995	0.190923	-0.304744	-0.131757	0.0879289	0.24648	-0.36566	-0.243855	0.226247	-0.0606152	0.471497	0.26026	0.154887	-0.108353	0.0603144	0.195215	-0.174108	0.0619002	-0.0226111	0.161914	0.25244	-0.166425	-0.00546822	-0.0913192	0.226904	0.0427888
Xist	0.0902529	-0.259549	-0.231388	0.197567	-0.0369925	-0.0980451	-0.185837	0.168394	-0.219029	-0.196664	-0.177252	0.0185919	0.142556	0.0809023	-0.14231	-0.0672864	-0.123199	-0.0280519	-0.168503	0.0656459	-0.12607	-0.0828982	-0.0837457	-0.42622	-0.060041	0.00295284	-0.208011	-0.102392	0.0852221	-0.210964	-0.119863	0.0383595	-0.258756	0.0980725	0.0800273	-0.0335749	-0.176897	0.0170335	-0.105619	-0.12432	0.0294737	-0.133042	-0.0298291	0.0503896	-0.226111	0.042488	-0.318551	0.20473	-0.112891
Yap1	0.188599	-0.308025	-0.234286	0.41162	-0.189419	-0.110212	-0.292714	0.172714	0.248886	-0.173807	-0.0379768	0.239535	-0.0229665	0.135338	-0.286726	-0.499412	0.315653	0.379193	-0.239617	0.296705	0.0873001	0.545154	0.295256	-0.118305	0.464689	-0.325824	0.101846	-0.324566	-0.133014	-0.356637	-0.296104	-0.00390977	-0.242433	0.480383	0.411183	0.524976	0.0126589	0.342693	-0.0911825	-0.345564	-0.467122	0.0205878	0.210608	0.0733288	-0.012905	-0.203172	-0.16391	0.0108544	0.163007
Yy1	-0.000546822	-0.0814764	0.083445	0.314422	-0.36123	-0.0212987	-0.0710048	0.231196	0.175174	-0.122789	0.0331101	0.255038	0.0317977	0.0677239	-0.0833083	-0.329159	0.290171	0.18015	0.10488	0.0874914	-0.29769	0.176705	0.174327	-0.142638	0.246945	0.0169515	0.233028	-0.345072	-0.306056	-0.0797266	0.202816	-0.353247	0.0184006	-0.0466165	0.403418	0.305892	0.310731	0.211155	-0.168257	0.0256733	-0.333643	0.0544634	0.00850308	-0.097635	0.0472727	-0.0144361	0.0126863	-0.135229	0.321039
Zfp42	0.134573	-0.228544	-0.231005	0.266548	0.0449487	0.28689	-0.0984826	0.190923	-0.0169788	0.231852	0.222146	-0.087136	0.0418865	0.103295	-0.134299	-0.177717	-0.0164593	0.044566	-0.0372386	0.199754	-0.0738483	0.0449761	0.0526589	-0.111142	-0.0172249	0.138537	-0.0197676	-0.111907	-0.191661	-0.0368284	0.195434	-0.187314	-0.0633493	0.0590021	0.183131	0.168421	0.124238	0.220916	-0.288722	-0.216405	-0.297717	-0.0601777	-0.0050581	-0.133725	-0.0885304	0.0936432	-0.156582	0.0507177	0.174327
ZP3	0.171593	0.3273	0.272399	-0.119563	0.091866	0.182283	0.117074	0.128421	0.120711	-0.100998	0.136705	-0.122789	0.177799	0.0370745	0.281148	0.106439	-0.0635954	-0.064689	0.23002	0.112919	0.146111	-0.309419	-0.00976076	0.280848	-0.386466	0.278578	0.196036	0.0187013	-0.106138	0.328777	0.269419	0.109993	0.0952016	-0.366835	0.113958	-0.0409023	0.253096	-0.0908817	-0.104361	0.28823	0.0843472	0.22283	-0.115625	-0.0162679	0.261572	0.0370472	0.432755	-0.0184826	0.00669857
[truncated: 107 more columns]
