# Supplementary material for: Dynamic expression of chromatin modifiers during developmental transitions in mouse preimplantation embryos
Source: Sci Rep. 2015 Sep 25;5:14347. doi: 10.1038/srep14347 (PMC4585904; doi:10.1038/srep14347)
Supplement: Supplementary Dataset 5 [file srep14347-s6.xls]

## Sheet: cor_pVal
	2410016O06Rik	ASF1A	ASF1B	Ash1l	Ash2l	Atrx	Bmi1	Brdt	Carm1	Cbx1	Cbx3	Cbx5	Cbx6	Cbx7	Cdk1	Cdx2	Clock	Creb3l2	Ctcf	Cxxc1	DAXX	Dazl	DEK	Dicer1	Dlx1	Dmap1	Dnmt3a	Dnmt3b	Dppa1	Dppa3	Eed	Ehmt2	Eif1a	Elf5	Esrrb	Ezh1	Ezh2	Fgf4	Fgfr2	Fgfr3	Gata3	Gata6	H3f3a	H3f3b	Hand1	Hat1	Hdac1	Hdac4	Hells
2410016O06Rik		0.766227	0.593002	0.0011625	0.251424	0.280374	0.923248	0.797025	0.0976865	0.549534	0.273249	0.931258	0.535033	0.213433	0.45375	0.301711	0.280163	0.0767366	0.231285	0.0603665	0.00396238	0.103835	0.0738769	0.397735	0.112716	0.503602	0.0678638	0.454461	0.618608	0.503752	0.892222	0.594303	0.588943	0.22504	0.0883462	0.0126166	0.840768	0.717818	0.352476	0.499255	0.0298036	0.72696	0.360492	0.909669	0.121361	0.801011	0.826126	0.873717	0.157959
ASF1A	0.766227		6.35719e-06	0.974008	8.74287e-06	0.0195608	4.51762e-07	0.614473	0.0525689	0.000453259	2.62842e-05	0.299608	0.144332	0.759073	5.56599e-08	0.00190479	0.878522	0.770171	5.67445e-06	0.0272515	0.00964442	0.00205659	0.0690411	5.99567e-10	0.0107197	0.00110208	0.00287575	0.00367679	0.993641	5.05177e-12	0.00148249	0.985974	0.00179606	0.141976	0.896857	0.280903	0.00061474	0.262183	0.672378	9.86929e-11	0.0099076	0.000396143	0.423231	0.0268248	0.0106505	0.000450099	1.21146e-10	0.978681	0.134518
ASF1B	0.593002	6.35719e-06		0.457167	0.00299358	0.408224	0.000337987	0.709763	0.00694184	0.178148	0.0149928	0.0691153	0.108734	0.282706	3.01687e-06	0.00879341	0.899083	0.768736	0.00102151	0.085497	0.0219725	0.011199	0.0271143	0.000113156	0.170126	0.0235955	0.0632459	0.014021	0.540468	0.00164999	0.00166174	0.863383	0.0242259	0.150759	0.78925	0.234732	0.00535374	0.0444656	0.194438	3.82834e-06	0.00408929	0.00036415	0.244903	0.0955575	0.718871	0.143937	4.72849e-06	0.567564	0.44851
Ash1l	0.0011625	0.974008	0.457167		0.468803	0.567564	0.857856	0.0532855	0.028228	0.181323	0.103682	0.000632928	0.316013	0.478255	0.66622	0.0205131	0.0643583	0.0348544	0.694617	0.000627421	0.0599688	0.014555	0.00010171	0.207705	0.0315303	0.254976	0.391962	0.635937	0.628247	0.73508	0.385593	0.802643	0.418465	0.0363819	1.39877e-05	1.8134e-05	0.0604331	0.58522	0.89964	0.376219	0.0376707	0.0332996	0.481918	0.0912698	0.890924	0.339763	0.453892	0.351009	0.00803279
Ash2l	0.251424	8.74287e-06	0.00299358	0.468803		0.0218725	0.000894512	0.65465	0.106942	0.00299858	0.00187337	0.587161	0.429542	0.117821	0.00312348	0.00157542	0.105743	0.729428	0.0859814	0.163742	2.03331e-06	0.00312348	0.0251422	0.0013487	0.339284	0.00762294	0.991397	0.000977772	0.00208353	0.000788745	0.00113506	0.121592	0.0270289	0.0494977	0.391701	0.279635	0.546713	0.00135604	0.064991	0.00218501	0.00147984	0.0108203	0.597726	0.0007746	0.64417	6.7048e-05	0.00420624	0.539224	0.906882
Atrx	0.280374	0.0195608	0.408224	0.567564	0.0218725		0.000592966	0.322108	0.378262	0.000109665	7.65819e-07	0.621925	0.810998	0.837102	0.0433645	0.120784	0.699479	0.0796841	0.000294395	0.0603998	0.33666	0.935731	0.535808	0.00116892	0.114086	0.000101024	0.0068112	0.099456	0.233144	2.31285e-08	0.00175849	0.84664	0.000517812	0.15987	0.761932	0.340841	0.000409149	0.854911	0.449782	0.128865	0.593815	0.273768	0.290968	0.457025	0.00375558	6.03625e-05	0.00175849	0.489879	0.0857169
Bmi1	0.923248	4.51762e-07	0.000337987	0.857856	0.000894512	0.000592966		0.0673174	0.00191147	0.000144856	1.53122e-05	0.0544364	0.388185	0.231007	0.0019232	0.0435168	0.056013	0.622423	0.000159306	0.191584	0.122171	0.229712	0.0204322	3.63101e-05	0.261174	0.000901267	0.00496459	0.00163105	0.343004	9.16993e-07	0.000400975	0.552362	0.0062955	0.0265884	0.628581	0.733135	0.00429848	0.0337701	0.567086	0.00448121	0.375582	0.0397695	0.460312	0.00772654	0.0188717	1.3056e-06	0.000254679	0.919898	0.0141774
Brdt	0.797025	0.614473	0.709763	0.0532855	0.65465	0.322108	0.0673174		0.00346053	0.988031	0.0276317	0.619602	0.700696	0.368997	0.560889	0.0238092	0.259765	0.371395	0.774659	0.00605781	0.284303	0.463468	0.706969	0.884072	0.918781	0.84462	0.141262	0.453324	0.00109095	0.546556	0.465051	0.0737205	0.159586	0.602139	0.0121534	0.00732496	0.0337701	0.0398639	0.000725849	0.881111	0.00524165	0.702263	0.0213645	0.070838	0.00160945	0.145322	0.0578509	0.940766	0.121303
Carm1	0.0976865	0.0525689	0.00694184	0.028228	0.106942	0.378262	0.00191147	0.00346053		0.17102	0.00228895	3.2337e-05	0.924552	0.734726	0.00125419	0.0189725	0.128804	8.08395e-05	0.0064371	0.00238097	0.0547427	0.175165	1.52728e-05	0.00062803	0.212034	0.544367	0.000218079	0.470396	0.00357012	0.0766963	0.199069	0.781674	0.0166776	0.895373	2.80344e-05	8.0193e-05	0.00285413	0.67392	0.423778	0.110496	0.0222025	0.0426347	0.00881288	0.279846	1.02419e-05	0.213083	1.92753e-05	0.854359	0.0721717
Cbx1	0.549534	0.000453259	0.178148	0.181323	0.00299858	0.000109665	0.000144856	0.988031	0.17102		2.14621e-05	0.0231281	0.192396	0.290643	0.00176004	0.00662688	0.637949	0.894632	0.000324726	0.180157	0.0258239	0.783116	0.09911	0.000291359	0.733135	1.55507e-05	0.00917662	0.000272595	0.053496	0.000425957	0.000617137	0.902424	4.30637e-07	0.683033	0.571395	0.938155	6.13602e-05	0.162084	0.0937482	0.0774246	0.0646389	0.637614	0.458738	0.118727	0.282812	5.2316e-06	0.15343	0.138496	0.113098
Cbx3	0.273249	2.62842e-05	0.0149928	0.103682	0.00187337	7.65819e-07	1.53122e-05	0.0276317	0.00228895	2.14621e-05		0.322224	0.0884364	0.26188	3.84394e-05	0.659234	0.346507	0.0659136	0.000249388	0.000576393	0.00782551	0.961487	0.00140464	0.000263911	0.647543	0.000787994	0.0013487	0.221603	0.231656	1.70212e-09	2.43969e-07	0.243363	0.00900969	0.115469	0.00354389	0.0455368	0.0002048	0.882221	0.477671	0.0227128	0.226225	0.00107892	0.0156332	0.0021869	6.12884e-05	3.33414e-05	9.25952e-05	0.687519	0.00803279
Cbx5	0.931258	0.299608	0.0691153	0.000632928	0.587161	0.621925	0.0544364	0.619602	3.2337e-05	0.0231281	0.322224		0.993454	0.713787	0.000164232	0.900197	0.340841	0.26431	0.00091063	0.0887981	0.112062	0.0626271	2.3027e-05	0.0726722	0.00942174	0.203269	0.00470432	0.207447	0.580541	0.281645	0.77412	0.99308	0.000746288	0.0179131	0.00810495	0.0144349	0.00417925	0.390397	0.0729041	0.928649	0.882036	0.0097008	0.0253031	0.0451949	0.586999	0.0616742	0.239258	0.159941	0.0339764
Cbx6	0.535033	0.144332	0.108734	0.316013	0.429542	0.810998	0.388185	0.700696	0.924552	0.192396	0.0884364	0.993454		0.0745443	0.521489	0.104348	0.886293	0.121303	0.354316	0.00921708	0.425694	0.666732	0.860066	0.474026	0.738442	0.124392	0.958872	0.299387	0.186442	0.250247	0.261577	0.802099	0.0279636	0.276377	0.00674413	0.0950788	0.405553	0.567723	0.171469	0.446114	0.082166	0.00137952	0.107257	0.986161	0.251915	0.864673	0.155926	0.114803	0.390527
Cbx7	0.213433	0.759073	0.282706	0.478255	0.117821	0.837102	0.231007	0.368997	0.734726	0.290643	0.26188	0.713787	0.0745443		0.290643	0.450772	0.915619	0.563586	0.652277	0.301822	0.120899	0.589754	0.213345	0.690113	0.559306	0.381852	0.684412	0.324079	0.11816	0.636607	0.151919	0.420232	0.712736	0.67135	0.117145	0.907625	0.678557	0.960553	0.731016	0.864305	0.691151	0.0654155	0.803913	0.0512757	0.0080268	0.959993	0.499704	0.785279	0.510991
Cdk1	0.45375	5.56599e-08	3.01687e-06	0.66622	0.00312348	0.0433645	0.0019232	0.560889	0.00125419	0.00176004	3.84394e-05	0.000164232	0.521489	0.290643		0.00441013	0.345297	0.96074	8.70703e-08	0.083107	0.000654132	0.0159241	0.0388121	1.94718e-08	0.147051	8.58933e-05	0.00128773	4.38322e-05	0.506762	2.75068e-07	0.00648161	0.269732	0.000133233	0.94599	0.266143	0.468658	0.00303127	0.147921	0.221513	0.000209439	0.00567187	1.51605e-06	0.106159	0.0943167	0.0199134	0.0352365	1.96311e-06	0.453892	0.553149
Cdx2	0.301711	0.00190479	0.00879341	0.0205131	0.00157542	0.120784	0.0435168	0.0238092	0.0189725	0.00662688	0.659234	0.900197	0.104348	0.450772	0.00441013		0.0285481	5.54337e-06	0.057883	0.0054	0.194848	7.72981e-05	0.122869	0.0350875	0.000959681	0.0694869	0.899083	1.08633e-11	1.0603e-10	0.00585977	0.42968	0.0451949	0.00240346	0.717116	6.1978e-10	3.59388e-11	0.679933	1.62037e-05	0.000280663	0.000232881	8.79066e-22	0.982421	0.815366	0.277845	0.0924324	0.0159785	0.449641	0.403823	0.0135322
Clock	0.280163	0.878522	0.899083	0.0643583	0.105743	0.699479	0.056013	0.259765	0.128804	0.637949	0.346507	0.340841	0.886293	0.915619	0.345297	0.0285481		0.0997533	0.452757	0.110389	0.469092	0.0017369	0.236799	0.661276	0.0142266	0.496865	0.104194	0.669296	0.0461471	0.405687	0.59691	0.00625212	0.483828	0.15343	0.0506101	0.059245	0.0368885	0.0750183	0.781494	0.427891	0.000933113	0.707667	0.546713	0.929394	0.550476	0.859698	0.585867	0.387017	0.0014418
Creb3l2	0.0767366	0.770171	0.768736	0.0348544	0.729428	0.0796841	0.622423	0.371395	8.08395e-05	0.894632	0.0659136	0.26431	0.121303	0.563586	0.96074	5.54337e-06	0.0997533		0.366985	0.0107351	0.432856	0.000147743	0.0456954	0.983917	0.00815945	0.863198	0.0874479	0.0201514	0.00416917	0.986909	0.608539	0.964476	0.889442	0.0561382	4.02349e-09	6.59263e-10	0.212645	0.0175439	0.0422861	0.117708	8.75752e-05	0.16302	0.210035	0.70505	0.0155692	0.468225	0.126405	0.029582	0.0134476
Ctcf	0.231285	5.67445e-06	0.00102151	0.694617	0.0859814	0.000294395	0.000159306	0.774659	0.0064371	0.000324726	0.000249388	0.00091063	0.354316	0.652277	8.70703e-08	0.057883	0.452757	0.366985		0.403158	0.0736035	0.486185	0.0784452	1.26125e-06	0.372661	4.57077e-05	1.66216e-06	0.0969566	0.404089	2.24942e-09	0.000565211	0.633258	1.16005e-07	0.205735	0.457738	0.552677	1.16276e-08	0.444146	0.687001	0.00902958	0.428166	0.0293984	0.916548	0.157186	0.0266726	0.00515186	8.78446e-07	0.423368	0.0808964
Cxxc1	0.0603665	0.0272515	0.085497	0.000627421	0.163742	0.0603998	0.191584	0.00605781	0.00238097	0.180157	0.000576393	0.0887981	0.00921708	0.301822	0.083107	0.0054	0.110389	0.0107351	0.403158		0.110121	0.118556	0.0313946	0.0537072	0.315327	0.0603998	0.0310095	0.437854	0.0336468	0.109479	0.500302	0.317501	0.566767	0.164467	0.00216063	0.000475485	0.00091063	0.00290238	0.00231463	0.584735	0.0195349	0.15803	0.0749391	0.436462	0.0431874	0.491955	0.025939	0.579736	0.0278234
DAXX	0.00396238	0.00964442	0.0219725	0.0599688	2.03331e-06	0.33666	0.122171	0.284303	0.0547427	0.0258239	0.00782551	0.112062	0.425694	0.120899	0.000654132	0.194848	0.469092	0.432856	0.0736035	0.110121		0.533176	5.86445e-06	0.000987853	0.581991	0.467214	0.325242	0.0496109	0.0691894	0.0149722	0.213696	0.0842301	0.0242726	0.270453	0.396681	0.209516	0.684584	0.577967	0.247517	0.418873	0.251031	0.00109701	0.0130766	0.00856267	0.979055	0.344813	0.057371	0.162876	0.872608
Dazl	0.103835	0.00205659	0.011199	0.014555	0.00312348	0.935731	0.229712	0.463468	0.175165	0.783116	0.961487	0.0626271	0.666732	0.589754	0.0159241	7.72981e-05	0.0017369	0.000147743	0.486185	0.118556	0.533176		0.325941	0.196744	2.40126e-11	0.0277013	0.187398	0.122694	0.135081	0.0147369	0.0667386	0.933494	0.903353	6.91661e-06	0.00974327	4.11774e-05	0.270453	0.0116968	0.883887	6.45961e-05	0.000235602	0.0165649	0.226499	0.69479	0.390788	0.42968	0.0222893	0.332511	0.0674264
DEK	0.0738769	0.0690411	0.0271143	0.00010171	0.0251422	0.535808	0.0204322	0.706969	1.52728e-05	0.09911	0.00140464	2.3027e-05	0.860066	0.213345	0.0388121	0.122869	0.236799	0.0456954	0.0784452	0.0313946	5.86445e-06	0.325941		0.0216737	0.305274	0.383269	0.257663	0.566449	0.972512	0.226864	0.0775465	0.185252	0.000382738	0.76229	0.00152559	0.00744178	0.0386506	0.639628	0.350886	0.966345	0.249856	0.000202625	0.00452073	2.81386e-05	0.840401	0.442603	0.047415	0.108947	0.000552054
Dicer1	0.397735	5.99567e-10	0.000113156	0.207705	0.0013487	0.00116892	3.63101e-05	0.884072	0.00062803	0.000291359	0.000263911	0.0726722	0.474026	0.690113	1.94718e-08	0.0350875	0.661276	0.983917	1.26125e-06	0.0537072	0.000987853	0.196744	0.0216737		0.0389047	1.92264e-05	0.00157121	0.000978685	0.621261	2.03318e-07	0.00183757	0.354071	1.55107e-05	0.782035	0.549534	0.619934	5.56012e-07	0.64535	0.523172	4.68685e-05	0.328981	0.000582629	0.470251	0.0996541	0.00162671	0.0204053	1.81317e-09	0.638788	0.0137891
Dlx1	0.112716	0.0107197	0.170126	0.0315303	0.339284	0.114086	0.261174	0.918781	0.212034	0.733135	0.647543	0.00942174	0.738442	0.559306	0.147051	0.000959681	0.0142266	0.00815945	0.372661	0.315327	0.581991	2.40126e-11	0.305274	0.0389047		0.012102	0.409027	0.026774	0.707144	0.0205401	0.432856	0.849028	0.492103	0.00374641	0.0061804	0.000171699	0.481918	0.133708	0.355546	0.000384294	0.00420962	0.307178	0.42064	0.756395	0.805184	0.213784	0.0234893	0.794492	0.279213
Dmap1	0.503602	0.00110208	0.0235955	0.254976	0.00762294	0.000101024	0.000901267	0.84462	0.544367	1.55507e-05	0.000787994	0.203269	0.124392	0.381852	8.58933e-05	0.0694869	0.496865	0.863198	4.57077e-05	0.0603998	0.467214	0.0277013	0.383269	1.92264e-05	0.012102		0.00755456	0.0961827	0.719573	3.55111e-07	3.65832e-08	0.986348	0.0202047	0.0133446	0.971017	0.900568	1.54509e-05	0.502701	0.664002	0.00678017	0.16302	0.0253677	0.0680833	0.526548	0.164177	0.00131491	0.00497243	0.671521	0.0763744
Dnmt3a	0.0678638	0.00287575	0.0632459	0.391962	0.991397	0.0068112	0.00496459	0.141262	0.000218079	0.00917662	0.0013487	0.00470432	0.958872	0.684412	0.00128773	0.899083	0.104194	0.0874479	1.66216e-06	0.0310095	0.325242	0.187398	0.257663	0.00157121	0.409027	0.00755456		0.612822	0.0426098	2.64808e-05	0.00959532	0.815366	0.00262568	0.817734	0.0369994	0.160012	2.91275e-07	0.389355	0.190612	0.0147065	0.298836	0.213959	0.253393	0.831976	0.00774392	0.0942217	0.00226353	0.569478	0.427891
Dnmt3b	0.454461	0.00367679	0.014021	0.635937	0.000977772	0.099456	0.00163105	0.453324	0.470396	0.000272595	0.221603	0.207447	0.299387	0.324079	4.38322e-05	1.08633e-11	0.669296	0.0201514	0.0969566	0.437854	0.0496109	0.122694	0.566449	0.000978685	0.026774	0.0961827	0.612822		1.74085e-05	0.0316861	0.996447	0.122811	0.000196015	0.0687822	0.00313127	0.00120811	0.755147	0.00640266	0.00307195	0.000673376	6.97054e-08	0.989714	0.976438	0.450206	0.565017	0.0126255	0.403291	0.180701	0.879077
Dppa1	0.618608	0.993641	0.540468	0.628247	0.00208353	0.233144	0.343004	0.00109095	0.00357012	0.053496	0.231656	0.580541	0.186442	0.11816	0.506762	1.0603e-10	0.0461471	0.00416917	0.404089	0.0336468	0.0691894	0.135081	0.972512	0.621261	0.707144	0.719573	0.0426098	1.74085e-05		0.660085	0.600666	0.00190146	0.101301	0.254184	3.75651e-05	6.1648e-05	0.0672811	0.000135158	2.13993e-06	0.556934	6.76672e-15	0.365856	0.739682	0.0179853	4.10289e-05	0.422412	0.0379194	0.133832	0.0402197
Dppa3	0.503752	5.05177e-12	0.00164999	0.73508	0.000788745	2.31285e-08	9.16993e-07	0.546556	0.0766963	0.000425957	1.70212e-09	0.281645	0.250247	0.636607	2.75068e-07	0.00585977	0.405687	0.986909	2.24942e-09	0.109479	0.0149722	0.0147369	0.226864	2.03318e-07	0.0205401	3.55111e-07	2.64808e-05	0.0316861	0.660085		3.60026e-05	0.885182	0.000239865	0.00919683	0.665367	0.307852	4.60916e-05	0.284197	0.770529	3.67502e-06	0.0305904	0.00602983	0.232864	0.0335444	0.00336503	3.28959e-05	1.08485e-07	0.508874	0.267165
Eed	0.892222	0.00148249	0.00166174	0.385593	0.00113506	0.00175849	0.000400975	0.465051	0.199069	0.000617137	2.43969e-07	0.77412	0.261577	0.151919	0.00648161	0.42968	0.59691	0.608539	0.000565211	0.500302	0.213696	0.0667386	0.0775465	0.00183757	0.432856	3.65832e-08	0.00959532	0.996447	0.600666	3.60026e-05		0.0704229	0.00680084	3.96666e-05	0.0393468	0.213345	1.36471e-05	0.341802	0.973073	0.0282634	0.880926	0.0135228	0.452757	0.0314333	0.118613	1.795e-05	0.00165732	0.540313	0.000687815
Ehmt2	0.594303	0.985974	0.863383	0.802643	0.121592	0.84664	0.552362	0.0737205	0.781674	0.902424	0.243363	0.99308	0.802099	0.420232	0.269732	0.0451949	0.00625212	0.964476	0.633258	0.317501	0.0842301	0.933494	0.185252	0.354071	0.849028	0.986348	0.815366	0.122811	0.00190146	0.885182	0.0704229		0.673234	0.190127	0.138177	0.328981	0.327225	0.0321769	0.00657647	0.917479	0.00611884	0.436184	0.10404	0.570755	0.591539	0.670323	0.397866	0.540157	0.00582356
Eif1a	0.588943	0.00179606	0.0242259	0.418465	0.0270289	0.000517812	0.0062955	0.159586	0.0166776	4.30637e-07	0.00900969	0.000746288	0.0279636	0.712736	0.000133233	0.00240346	0.483828	0.889442	1.16005e-07	0.566767	0.0242726	0.903353	0.000382738	1.55107e-05	0.492103	0.0202047	0.00262568	0.000196015	0.101301	0.000239865	0.00680084	0.673234		0.462893	0.69323	0.304939	3.19041e-05	0.0387429	0.00148249	0.0110477	0.0255786	0.620431	0.189805	0.208738	0.332275	0.0036439	0.0054594	0.157467	0.260972
Elf5	0.22504	0.141976	0.150759	0.0363819	0.0494977	0.15987	0.0265884	0.602139	0.895373	0.683033	0.115469	0.0179131	0.276377	0.67135	0.94599	0.717116	0.15343	0.0561382	0.205735	0.164467	0.270453	6.91661e-06	0.76229	0.782035	0.00374641	0.0133446	0.817734	0.0687822	0.254184	0.00919683	3.96666e-05	0.190127	0.462893		0.22659	0.13552	0.655837	0.00971494	0.471411	0.0542839	0.99813	0.261678	0.0794351	0.373168	0.385205	0.13697	0.0246647	0.0460937	0.532558
Esrrb	0.0883462	0.896857	0.78925	1.39877e-05	0.391701	0.761932	0.628581	0.0121534	2.80344e-05	0.571395	0.00354389	0.00810495	0.00674413	0.117145	0.266143	6.1978e-10	0.0506101	4.02349e-09	0.457738	0.00216063	0.396681	0.00974327	0.00152559	0.549534	0.0061804	0.971017	0.0369994	0.00313127	3.75651e-05	0.665367	0.0393468	0.138177	0.69323	0.22659		7.37575e-17	0.01267	0.00300359	0.0119148	0.243748	7.50279e-09	0.000221578	0.179847	0.444427	0.000584912	0.793225	0.0414004	0.15144	0.00115082
Ezh1	0.0126166	0.280903	0.234732	1.8134e-05	0.279635	0.340841	0.733135	0.00732496	8.0193e-05	0.938155	0.0455368	0.0144349	0.0950788	0.907625	0.468658	3.59388e-11	0.059245	6.59263e-10	0.552677	0.000475485	0.209516	4.11774e-05	0.00744178	0.619934	0.000171699	0.900568	0.160012	0.00120811	6.1648e-05	0.307852	0.213345	0.328981	0.304939	0.13552	7.37575e-17		0.0511884	0.00279247	0.0152525	0.0115397	6.05345e-12	0.0629015	0.0992581	0.989153	0.000639718	0.538291	0.480305	0.934799	1.10566e-05
Ezh2	0.840768	0.00061474	0.00535374	0.0604331	0.546713	0.000409149	0.00429848	0.0337701	0.00285413	6.13602e-05	0.0002048	0.00417925	0.405553	0.678557	0.00303127	0.679933	0.0368885	0.212645	1.16276e-08	0.00091063	0.684584	0.270453	0.0386506	5.56012e-07	0.481918	1.54509e-05	2.91275e-07	0.755147	0.0672811	4.60916e-05	1.36471e-05	0.327225	3.19041e-05	0.655837	0.01267	0.0511884		0.0194187	0.512354	0.013326	0.184935	0.470685	0.422276	0.766048	0.0012784	0.0869569	1.63288e-06	0.55504	3.63375e-06
Fgf4	0.717818	0.262183	0.0444656	0.58522	0.00135604	0.854911	0.0337701	0.0398639	0.67392	0.162084	0.882221	0.390397	0.567723	0.960553	0.147921	1.62037e-05	0.0750183	0.0175439	0.444146	0.00290238	0.577967	0.0116968	0.639628	0.64535	0.133708	0.502701	0.389355	0.00640266	0.000135158	0.284197	0.341802	0.0321769	0.0387429	0.00971494	0.00300359	0.00279247	0.0194187		0.000115584	0.346386	2.0587e-05	0.335471	0.129349	0.111088	0.0565782	0.00579654	0.882406	0.354931	0.00582356
Fgfr2	0.352476	0.672378	0.194438	0.89964	0.064991	0.449782	0.567086	0.000725849	0.423778	0.0937482	0.477671	0.0729041	0.171469	0.731016	0.221513	0.000280663	0.781494	0.0422861	0.687001	0.00231463	0.247517	0.883887	0.350886	0.523172	0.355546	0.664002	0.190612	0.00307195	2.13993e-06	0.770529	0.973073	0.00657647	0.00148249	0.471411	0.0119148	0.0152525	0.512354	0.000115584		0.505858	2.43305e-05	0.376092	0.199069	0.281221	0.00115294	0.409965	0.0729428	0.385334	0.0278759
Fgfr3	0.499255	9.86929e-11	3.82834e-06	0.376219	0.00218501	0.128865	0.00448121	0.881111	0.110496	0.0774246	0.0227128	0.928649	0.446114	0.864305	0.000209439	0.000232881	0.427891	0.117708	0.00902958	0.584735	0.418873	6.45961e-05	0.966345	4.68685e-05	0.000384294	0.00678017	0.0147065	0.000673376	0.556934	3.67502e-06	0.0282634	0.917479	0.0110477	0.0542839	0.243748	0.0115397	0.013326	0.346386	0.505858		0.00206733	0.0204591	0.565017	0.714137	0.0290884	0.134268	1.05198e-06	0.460742	0.740922
Gata3	0.0298036	0.0099076	0.00408929	0.0376707	0.00147984	0.593815	0.375582	0.00524165	0.0222025	0.0646389	0.226225	0.882036	0.082166	0.691151	0.00567187	8.79066e-22	0.000933113	8.75752e-05	0.428166	0.0195349	0.251031	0.000235602	0.249856	0.328981	0.00420962	0.16302	0.298836	6.97054e-08	6.76672e-15	0.0305904	0.880926	0.00611884	0.0255786	0.99813	7.50279e-09	6.05345e-12	0.184935	2.0587e-05	2.43305e-05	0.00206733		0.900011	0.983543	0.0888887	0.00149183	0.0710652	0.873532	0.128442	0.000492803
Gata6	0.72696	0.000396143	0.00036415	0.0332996	0.0108203	0.273768	0.0397695	0.702263	0.0426347	0.637614	0.00107892	0.0097008	0.00137952	0.0654155	1.51605e-06	0.982421	0.707667	0.16302	0.0293984	0.15803	0.00109701	0.0165649	0.000202625	0.000582629	0.307178	0.0253677	0.213959	0.989714	0.365856	0.00602983	0.0135228	0.436184	0.620431	0.261678	0.000221578	0.0629015	0.470685	0.335471	0.376092	0.0204591	0.900011		0.43341	0.00624732	0.589429	0.199319	0.00766309	0.233517	0.514326
H3f3a	0.360492	0.423231	0.244903	0.481918	0.597726	0.290968	0.460312	0.0213645	0.00881288	0.458738	0.0156332	0.0253031	0.107257	0.803913	0.106159	0.815366	0.546713	0.210035	0.916548	0.0749391	0.0130766	0.226499	0.00452073	0.470251	0.42064	0.0680833	0.253393	0.976438	0.739682	0.232864	0.452757	0.10404	0.189805	0.0794351	0.179847	0.0992581	0.422276	0.129349	0.199069	0.565017	0.983543	0.43341		0.0248547	0.0973454	0.58183	0.147118	0.576361	0.365981
H3f3b	0.909669	0.0268248	0.0955575	0.0912698	0.0007746	0.457025	0.00772654	0.070838	0.279846	0.118727	0.0021869	0.0451949	0.986161	0.0512757	0.0943167	0.277845	0.929394	0.70505	0.157186	0.436462	0.00856267	0.69479	2.81386e-05	0.0996541	0.756395	0.526548	0.831976	0.450206	0.0179853	0.0335444	0.0314333	0.570755	0.208738	0.373168	0.444427	0.989153	0.766048	0.111088	0.281221	0.714137	0.0888887	0.00624732	0.0248547		0.830879	0.000762141	0.168051	0.084404	0.2873
Hand1	0.121361	0.0106505	0.718871	0.890924	0.64417	0.00375558	0.0188717	0.00160945	1.02419e-05	0.282812	6.12884e-05	0.586999	0.251915	0.0080268	0.0199134	0.0924324	0.550476	0.0155692	0.0266726	0.0431874	0.979055	0.390788	0.840401	0.00162671	0.805184	0.164177	0.00774392	0.565017	4.10289e-05	0.00336503	0.118613	0.591539	0.332275	0.385205	0.000584912	0.000639718	0.0012784	0.0565782	0.00115294	0.0290884	0.00149183	0.589429	0.0973454	0.830879		0.565494	1.46063e-06	0.596095	0.0946971
Hat1	0.801011	0.000450099	0.143937	0.339763	6.7048e-05	6.03625e-05	1.3056e-06	0.145322	0.213083	5.2316e-06	3.33414e-05	0.0616742	0.864673	0.959993	0.0352365	0.0159785	0.859698	0.468225	0.00515186	0.491955	0.344813	0.42968	0.442603	0.0204053	0.213784	0.00131491	0.0942217	0.0126255	0.422412	3.28959e-05	1.795e-05	0.670323	0.0036439	0.13697	0.793225	0.538291	0.0869569	0.00579654	0.409965	0.134268	0.0710652	0.199319	0.58183	0.000762141	0.565494		0.0223763	0.430094	0.0922456
Hdac1	0.826126	1.21146e-10	4.72849e-06	0.453892	0.00420624	0.00175849	0.000254679	0.0578509	1.92753e-05	0.15343	9.25952e-05	0.239258	0.155926	0.499704	1.96311e-06	0.449641	0.585867	0.126405	8.78446e-07	0.025939	0.057371	0.0222893	0.047415	1.81317e-09	0.0234893	0.00497243	0.00226353	0.403291	0.0379194	1.08485e-07	0.00165732	0.397866	0.0054594	0.0246647	0.0414004	0.480305	1.63288e-06	0.882406	0.0729428	1.05198e-06	0.873532	0.00766309	0.147118	0.168051	1.46063e-06	0.0223763		0.89964	0.0402673
Hdac4	0.873717	0.978681	0.567564	0.351009	0.539224	0.489879	0.919898	0.940766	0.854359	0.138496	0.687519	0.159941	0.114803	0.785279	0.453892	0.403823	0.387017	0.029582	0.423368	0.579736	0.162876	0.332511	0.108947	0.638788	0.794492	0.671521	0.569478	0.180701	0.133832	0.508874	0.540313	0.540157	0.157467	0.0460937	0.15144	0.934799	0.55504	0.354931	0.385334	0.460742	0.128442	0.233517	0.576361	0.084404	0.596095	0.430094	0.89964		0.442323
Hells	0.157959	0.134518	0.44851	0.00803279	0.906882	0.0857169	0.0141774	0.121303	0.0721717	0.113098	0.00803279	0.0339764	0.390527	0.510991	0.553149	0.0135322	0.0014418	0.0134476	0.0808964	0.0278234	0.872608	0.0674264	0.000552054	0.0137891	0.279213	0.0763744	0.427891	0.879077	0.0402197	0.267165	0.000687815	0.00582356	0.260972	0.532558	0.00115082	1.10566e-05	3.63375e-06	0.00582356	0.0278759	0.740922	0.000492803	0.514326	0.365981	0.2873	0.0946971	0.0922456	0.0402673	0.442323
Hira	0.0219439	0.699479	0.797931	4.03268e-06	0.189966	0.652955	0.342282	0.16783	0.111358	0.418194	0.0105133	0.481624	0.051655	0.444989	0.973821	0.00756024	0.395498	0.0851898	0.561999	0.019743	0.2686	0.949349	0.00164706	0.601812	0.854911	0.194766	0.588943	0.222504	0.46275	0.831244	0.00505547	0.293575	0.429956	0.157889	3.24958e-05	0.00164852	0.124981	0.874456	0.182339	0.711162	0.0262537	0.093701	0.564699	0.00505547	0.163308	0.211424	0.383011	0.272626	0.0365135
Hnrnpr	0.916362	1.93738e-06	0.00939423	0.700522	0.00805078	5.1527e-06	1.11896e-07	0.289994	0.331096	3.51117e-07	3.6222e-05	0.0248706	0.277006	0.362482	0.000712051	0.0260711	0.0488232	0.631753	2.74618e-07	0.0189851	0.0960863	0.753008	0.381595	3.07128e-05	0.560572	0.000297461	1.78132e-05	0.00947699	0.707842	1.93738e-06	2.25835e-06	0.0697106	9.97779e-05	0.209948	0.93629	0.945243	5.69636e-08	0.801555	0.812635	0.00144569	0.495225	0.180545	0.417245	0.0349602	0.0309329	4.48889e-07	0.0011625	0.994389	0.00548932
Id2	0.380183	0.594629	0.156136	0.0337907	0.00278544	0.15803	0.658384	0.00216063	0.0632459	0.393139	0.204627	0.653802	0.265327	0.458595	0.0704606	2.00279e-08	0.00228502	0.00448121	0.38314	0.0517136	0.0834082	0.014395	0.792683	0.705225	0.207963	0.332747	0.0194445	9.91043e-05	1.62921e-15	0.787444	0.172068	0.000260345	0.409965	0.439806	1.14864e-05	6.30536e-06	0.00307451	1.81571e-05	2.31718e-05	0.676323	1.23697e-13	0.866886	0.897599	0.0172044	0.000194968	0.837652	0.158171	0.0131777	0.00465226
Jarid2	0.0239782	0.000425957	0.0106658	0.0102509	0.0578509	0.118784	0.100749	0.309766	0.346023	0.000303053	0.0372444	0.00391134	0.821198	0.80591	4.09411e-08	0.00458242	0.100849	0.118727	3.16226e-06	0.0813601	0.000312588	0.613152	0.00724798	2.85591e-05	0.821745	0.000157924	0.000267801	0.00148516	0.359624	0.000523467	0.0110636	0.301711	1.81571e-05	0.433687	0.828502	0.420232	6.3847e-05	0.933494	0.0272	0.00426411	0.0400296	0.00152286	0.825213	0.925669	0.930885	0.31567	0.134768	0.503752	0.452473
Jhdm1d	0.870762	0.00803878	0.208652	0.561365	0.41198	0.0165312	0.0205806	0.0376031	0.115747	0.325591	0.000698492	0.891295	0.0793936	0.314073	0.17117	0.341321	0.38314	0.539846	0.00491775	0.555829	0.671179	0.739327	0.756395	0.0142957	0.611338	0.0476063	0.00117214	0.219093	0.00224608	0.00155448	0.0120763	0.714662	0.969335	0.0401959	0.0180095	0.0190737	0.00153242	0.370637	0.388445	0.0100306	0.0498094	0.0171002	0.680965	0.561206	2.37892e-05	0.0994065	0.016464	0.0634187	0.411577
Jmjd1c	0.00583259	0.226316	0.0662355	1.79746e-06	0.506912	0.166875	0.637949	0.053496	0.00115718	0.562158	0.256466	0.00365285	0.753899	0.901867	0.463324	2.32827e-06	0.00102626	0.000170218	0.962982	8.47241e-05	0.242788	1.59764e-05	0.000762869	0.893148	0.000235105	0.70174	0.208997	0.0404584	0.0302136	0.353825	0.449217	0.454177	0.971765	0.0103104	5.07493e-06	2.66818e-08	0.0240709	0.000400166	0.305051	0.0097008	6.59958e-08	0.708191	0.654819	0.983543	0.167757	0.434935	0.982047	0.819192	0.00428127
Jmjd4	0.501651	0.0378967	0.003253	0.954763	0.0720183	0.159089	0.415756	0.467936	0.0184733	0.0179492	0.153844	0.313618	0.571235	0.243075	0.0486001	0.146651	0.328864	0.634262	0.440365	0.110926	0.000237599	0.385722	0.263498	0.0237785	0.425557	0.913759	0.125277	0.0244758	0.188198	0.336303	0.311122	0.00142632	0.278161	0.117483	0.677869	0.850865	0.640468	0.495523	0.238121	0.105899	0.184461	0.105535	0.600176	0.141586	0.988966	0.481184	0.437158	0.745003	0.239353
Jmjd5	0.422549	0.66332	0.640972	0.76229	0.805547	0.871131	0.779334	0.997569	0.422685	0.122229	0.855095	0.0481563	0.100201	0.642823	0.16367	0.743761	0.81573	0.800649	0.108469	0.720627	0.808817	0.243171	0.615795	0.922317	0.369627	0.322455	0.399582	0.484711	0.866333	0.483681	0.454461	0.679589	0.574276	0.0751768	0.800105	0.512051	0.739682	0.352354	0.363855	0.263803	0.778974	0.41928	0.131116	0.560414	0.0445173	0.915061	0.523938	0.930326	0.129652
Jmjd6	0.380439	0.000184576	0.00165585	0.000377724	0.00370994	0.04123	0.0058825	0.341081	0.00157121	0.053677	5.24606e-06	0.0431874	0.0313172	0.106681	0.00133171	0.50827	0.933494	0.0254811	0.03513	0.00485976	0.00326648	0.115025	9.28056e-05	0.000147097	0.25458	0.00753189	0.292704	0.833806	0.287515	0.00343502	0.00114554	0.982421	0.220973	0.148997	0.000390968	0.00699471	0.0351513	0.866518	0.296966	0.00926448	0.599032	4.32752e-09	0.088934	0.00534955	0.156695	0.00916989	8.02166e-07	0.950656	0.0501513
Jmjd8	0.88796	0.0498947	0.0494412	0.520877	0.173347	0.54875	0.429818	0.332629	0.03477	0.450631	0.0224054	0.861356	0.0758136	0.124509	0.0183871	0.471556	0.206504	0.0854091	0.389615	0.285371	0.969148	0.0906239	0.0884364	0.0749391	0.141067	0.00106603	0.315784	0.624417	0.431888	0.260569	0.00580553	0.506611	0.677869	0.0586582	0.0185227	0.367362	0.212558	0.826674	0.30016	0.0394873	0.601812	0.000594705	0.65177	0.936104	0.174482	0.625083	0.00736927	0.22659	0.288591
Kdm1a	0.146052	0.00213835	0.0170887	4.64231e-05	0.308639	0.639124	0.409027	0.673749	8.81325e-06	0.399054	0.248295	3.25356e-05	0.965411	0.567086	0.000273734	0.360989	0.673234	0.051363	0.0984699	0.00353809	0.00102436	0.262688	7.3354e-08	1.74085e-05	0.240875	0.126524	0.00554526	0.803188	0.517216	0.101351	0.658384	0.346144	0.0307042	0.0988141	0.00115931	0.00592819	0.0036648	0.248685	0.503001	0.165412	0.611173	0.00618992	0.0495826	0.0613367	0.0629703	0.786903	2.39384e-05	0.959806	0.0226686
Kdm1b	0.370763	0.0291247	0.0237785	0.146784	0.000182206	0.587323	0.127121	0.603449	0.458166	0.0788977	0.905024	0.384817	0.00576514	0.954763	0.0122224	1.50189e-05	0.116305	0.0781584	0.105432	0.557092	0.0330159	0.0159133	0.135708	0.297185	0.00666746	0.54187	0.939833	1.73198e-05	7.42428e-05	0.10307	0.632421	0.216162	0.000704564	0.22659	0.000779042	0.000180253	0.715188	0.0259555	0.0401959	0.0575306	5.95853e-07	0.539224	0.0479632	0.172669	0.110873	0.214311	0.141003	0.572195	0.211337
Kdm2a	0.000576958	0.73508	0.854911	0.00112466	0.326057	0.354931	0.348328	0.0542839	9.15496e-05	0.284944	0.160939	0.000141244	0.290968	0.138751	0.431888	0.00245947	0.0177455	4.10783e-05	0.136212	0.0684136	0.14055	0.000738474	0.0012037	0.614473	0.00022394	0.727489	0.0858491	0.882961	0.182182	0.879262	0.865411	0.501951	0.343727	0.0135322	0.000508175	9.5567e-07	0.139135	0.642486	0.714838	0.135645	0.00269767	0.152056	0.399054	0.229805	0.180079	0.222143	0.474462	0.253294	0.00382653
Kdm2b	0.678729	8.57336e-09	9.74385e-05	0.598379	0.00126336	0.0423855	1.62871e-05	0.210469	0.0176148	0.000318768	0.102714	0.099357	0.943004	0.289994	2.7824e-07	1.55107e-05	0.614142	0.880001	5.44923e-05	0.586028	0.209775	0.0021236	0.929767	1.93171e-06	0.0273547	2.48523e-05	0.00682676	0.000182403	0.401434	2.65137e-05	0.00513165	0.488548	0.0294901	0.646868	0.452189	0.200239	0.000161752	0.120095	0.772324	4.96982e-07	0.000955206	0.104297	0.918781	0.488843	0.00715546	0.00279953	1.19027e-07	0.738442	0.184461
Kdm3a	0.105899	0.00529535	0.24183	0.188759	0.112498	0.000243684	0.13552	0.0783632	0.00843678	0.0117051	0.000327743	0.507817	0.834904	0.303712	0.00552368	0.640132	0.305609	0.174482	0.0111271	0.0029662	0.0546813	0.726256	0.0460138	0.000644074	0.710812	0.00117107	0.00350343	0.207877	0.129228	0.0023067	8.33786e-05	0.576361	0.00211993	0.823205	0.0132424	0.00373118	2.5895e-05	0.0165536	0.633425	0.0319995	0.308864	0.416432	0.200406	0.192722	0.00474182	0.271693	0.00144959	0.70854	0.0117886
Kdm3b	0.0274756	0.190693	0.043644	0.000693802	0.0359244	0.00754321	0.0463609	0.15987	0.0703101	0.000520889	0.00753755	0.103324	0.542182	0.30271	0.0999022	0.308864	0.365731	0.509629	0.0064965	0.679245	0.125691	0.870023	0.00556691	0.00263905	0.637781	0.0593105	0.0327142	0.116472	0.923993	0.227322	0.002383	0.273768	0.000176976	0.852704	0.142236	0.205649	0.000304309	0.923434	0.766406	0.190693	0.702959	0.212558	0.733312	0.269629	0.365355	0.0150237	0.00856267	0.190693	0.00996532
Kdm4a	0.250247	0.457738	0.569638	0.00263458	0.447523	0.196	0.48707	0.881481	0.00452073	0.00623772	0.143019	6.82466e-08	0.414405	0.105639	9.62334e-05	0.841318	0.582798	0.293793	0.0187464	0.26778	0.00914973	0.18039	0.000151508	0.00318897	0.504353	0.150215	0.076777	0.152604	0.690286	0.438272	0.747135	0.557408	8.46273e-05	0.00717713	0.0215608	0.0852775	0.261476	0.696352	0.0072699	0.677182	0.985039	0.000608192	0.100749	0.169754	0.707667	0.367111	0.877782	0.0869569	0.906138
Kdm4b	0.172669	0.0223473	0.108416	0.0992581	0.467647	0.632421	0.138177	0.504955	0.00202997	0.136843	0.361113	0.00535374	0.693403	0.311915	0.0206077	0.789791	0.121188	0.15144	0.385076	0.219361	0.121188	0.622755	0.0415959	0.000306201	0.566449	0.26737	0.0473333	0.0844475	0.867624	0.345418	0.255274	0.994576	0.104554	0.23333	0.0212947	0.019522	0.00925092	0.693923	0.753186	0.897228	0.769991	0.309428	0.77412	0.831793	0.0177217	0.41996	0.0136935	0.717116	0.00566306
Kdm4c	0.704876	0.0715214	0.0396752	0.556144	0.00949778	0.907625	0.279846	0.878892	0.0511594	0.0658066	0.320721	0.00627619	0.747668	0.683895	0.00141991	0.00701064	0.706097	0.0674991	0.0447769	0.360616	0.0909926	0.0477433	0.20234	0.00545088	0.182182	0.00631972	0.0936065	0.00133292	0.0155054	0.403026	0.00826941	0.772683	0.0020124	0.468225	0.346265	0.481478	0.337494	0.0469802	0.000720301	0.00593278	0.0438226	0.237554	0.415891	0.303823	0.731193	0.022698	0.228148	0.429129	0.890924
Kdm5a	0.584735	0.923248	0.144069	0.00829402	0.89797	0.473298	0.0398639	0.106367	0.0102139	0.443585	0.0218725	0.002917	0.238594	0.358014	0.833806	0.0358162	0.327693	0.00786071	0.0578188	0.178687	0.423231	0.246934	0.00031844	0.743406	0.0195738	0.994763	0.276063	0.0907159	0.113098	0.147452	0.0158158	0.0576265	0.524092	0.534724	0.00224995	0.00534955	0.00202821	0.241639	0.454603	0.680621	0.0370661	0.0328748	0.00764586	0.0403389	0.411173	0.545617	0.581024	0.140744	0.00442426
Kdm5b	0.64316	6.91837e-05	0.0674264	0.104297	0.562316	0.00392086	0.0790214	0.121765	0.150691	0.0339351	0.00085252	0.066128	0.860434	0.0457219	6.65044e-05	0.846823	0.170126	0.47388	0.000103793	0.0788565	0.355546	0.605089	0.0837967	4.74165e-06	0.538447	1.19786e-05	0.00567628	0.986348	0.0960382	1.40604e-05	1.77225e-05	0.309202	0.00794931	0.841135	0.00188489	0.085805	4.07171e-07	0.0388584	0.336898	0.011466	0.361611	0.00872234	0.362482	0.327576	0.0123439	0.0835376	1.23682e-06	0.378774	0.0011361
Kdm5c	0.539068	0.00796119	0.171993	0.0137508	0.132284	0.0202847	0.00449913	0.668783	0.0335239	0.0225075	0.00232457	0.0257583	0.795758	0.471846	0.219719	0.733665	0.38624	0.0948401	0.0284946	0.15412	0.00584617	0.569318	0.00344351	0.00362311	0.285371	0.254778	0.0039849	0.649232	0.790153	0.00967962	0.00188654	0.401302	0.00942863	0.748735	0.231099	0.0158699	0.0227128	0.733489	0.691324	0.397471	0.348206	0.157116	0.00532031	0.244325	0.33039	0.126285	0.0136269	0.179305	0.0183257
Kdm5d	0.136149	0.00714464	0.0968596	0.0248389	0.142041	0.15185	0.119809	0.438969	0.104348	0.675979	0.576521	0.00488288	0.301933	0.443725	0.222684	0.000194759	0.00460437	0.00220014	0.431197	0.683895	0.340961	5.71759e-13	0.0698975	0.32781	8.35033e-25	0.00646674	0.185886	0.0872691	0.553622	0.00247207	0.117595	0.929022	0.564381	0.000106751	0.00260575	9.83236e-05	0.487809	0.112062	0.135457	0.000244455	0.000745574	0.421321	0.457881	0.941139	0.773042	0.166069	0.0376707	0.930885	0.195588
Kdm6a	0.417516	4.43517e-06	0.0015093	0.437158	0.00044295	0.143085	0.0161426	0.912271	0.120325	0.0361416	0.0622854	0.272833	0.188679	0.787264	4.51762e-07	0.00177562	0.37967	0.21186	0.0227128	0.194848	0.122403	0.00560607	0.527009	0.00127956	0.00195879	0.00314953	0.609197	0.000273164	0.326407	0.00216624	0.0494412	0.131545	0.0567993	0.41928	0.525165	0.192803	0.235952	0.424599	0.140292	0.000506167	0.00347193	0.0343504	0.714838	0.362358	0.533022	0.00386088	0.0155054	0.938714	0.882591
Kdm6b	0.0025446	0.124333	0.421594	0.0371329	0.779154	0.71624	0.180002	0.899083	0.0816563	0.0142365	0.0233231	0.00240756	0.936477	0.0453525	0.109479	0.587647	0.166581	0.271073	0.0245386	0.812635	0.131853	0.0442332	0.0093121	0.107783	0.000734244	0.132654	2.92765e-06	0.688729	0.520877	0.0632459	0.00143017	0.778254	0.0132147	0.58038	0.065522	0.0375132	0.0014945	0.452615	0.222774	0.606402	0.679933	0.610349	0.57861	0.299829	0.435767	0.314301	0.648388	0.863014	0.0064371
Klf2	0.0370438	0.120325	0.0862024	0.0111112	0.183673	0.448228	0.544055	0.000102978	0.00311311	0.604761	0.0316081	0.63862	0.0599357	0.838385	0.288699	2.87803e-09	0.0115726	5.5074e-05	0.736672	5.4428e-05	0.945803	0.00151742	0.176155	0.840218	0.0115891	0.262284	0.28612	0.00490999	1.61207e-05	0.0751768	0.422549	0.0622854	0.199319	0.2719	1.32498e-08	7.26202e-10	0.0360763	1.42253e-05	1.45291e-07	0.0116222	1.39029e-12	0.437854	0.254679	0.892592	0.000441621	0.908182	0.241448	0.972325	0.000224653
Klf4	0.367864	0.279952	0.274081	0.000206776	0.24674	0.798836	0.195671	0.00123602	0.0159894	0.84462	0.0198477	0.0833651	0.110926	0.32992	0.973634	3.60532e-09	0.136401	0.0193031	0.534259	0.000244712	0.997195	0.134955	0.0028951	0.810635	0.26492	0.380439	0.706445	0.0166889	0.000735651	0.0965691	0.255472	0.0773434	0.339284	0.652277	1.15389e-11	1.35946e-09	0.0206348	7.27995e-05	0.000455985	0.105847	6.4571e-09	0.0724794	0.554252	0.840584	0.00626655	0.28612	0.541403	0.890183	0.000438095
Krt19	0.0955575	0.389485	0.142301	0.353702	0.700174	0.718344	0.849028	0.164975	0.979242	0.33809	0.717993	0.808272	0.929208	0.602794	0.0360546	0.89148	0.308302	0.587647	0.104297	0.600339	0.556618	0.0181548	0.897414	0.974382	0.140809	0.165339	0.809907	0.366985	0.319569	0.148122	0.0372221	0.688729	0.962421	0.0474969	0.648388	0.183831	0.454035	0.766406	0.827771	0.279213	0.428991	0.0881209	0.965784	0.222594	0.18454	0.932935	0.213433	0.248587	0.849946
Krt8	0.0706491	0.00146926	0.000665617	0.0205265	0.000994318	0.625582	0.111088	0.0197822	0.0414492	0.0604996	0.867993	0.541714	0.607717	0.48427	0.000498702	3.21765e-17	0.0511594	5.15459e-05	0.135771	0.118727	0.119239	0.000967784	0.328981	0.079601	0.00951861	0.163814	0.775737	2.22031e-07	8.91384e-12	0.00267047	0.618111	0.0149516	0.0518015	0.90261	4.67042e-08	8.34719e-13	0.273664	3.29362e-05	2.20925e-05	0.0012015	2.69274e-21	0.298065	0.730663	0.00550218	0.041376	0.157326	0.604597	0.261476	0.000831809
L3mbtl3	0.181012	0.169383	0.431888	0.0854091	0.388315	0.22962	0.165996	0.80591	0.529317	0.102056	0.365731	0.51463	0.347477	0.259564	0.15343	0.00910284	0.420096	0.804095	0.0526581	0.0572117	0.0806444	0.342884	0.210122	0.138113	0.30005	0.809726	0.091966	0.0204591	0.648894	0.501051	0.921014	0.092339	0.193048	0.836919	0.196331	0.309879	0.283131	0.0795595	0.707144	0.197406	0.179305	0.451622	0.832342	0.411039	0.680449	0.499704	0.303266	0.758002	0.0814869
Lats2	0.990649	0.159657	0.552835	0.144266	0.0521546	0.393925	0.312482	0.00576962	0.0800588	0.321183	0.0765352	0.423778	0.0724409	0.958125	0.101854	2.01133e-10	0.176613	0.00324493	0.78925	0.0347911	0.370763	0.046845	0.250443	0.472862	0.0533456	0.646699	0.167389	1.14693e-06	8.05262e-09	0.857856	0.169977	0.00290725	0.0409392	0.225586	2.52898e-05	5.23883e-06	0.160867	0.00350343	5.46856e-05	0.152467	8.21202e-09	0.13552	0.219183	0.978868	0.0422117	0.563428	0.619768	0.0427598	0.0129944
Lrpap1	0.565176	0.12784	0.0363162	0.761038	9.9083e-06	0.601157	0.562951	0.264412	0.45148	0.161153	0.832891	0.738265	0.711687	0.22778	0.210122	2.55413e-06	0.12742	0.0960863	0.404621	0.551419	0.0026795	0.117145	0.276168	0.358014	0.300271	0.638117	0.528547	9.25909e-06	1.47081e-09	0.507063	0.777894	0.0685977	0.185252	0.0686714	0.0102139	0.00185377	0.0477159	0.00212728	0.00185702	0.120497	1.1494e-08	0.937968	0.103223	8.94911e-05	0.0844475	0.0842301	0.646193	0.0268757	0.0533155
Mapk1	0.307964	0.216339	0.332984	0.00272511	0.711861	0.612657	0.904467	0.945616	0.0518015	0.187319	0.34421	0.000205019	0.317615	0.447946	0.79775	0.647881	0.130688	0.103733	0.983356	0.469961	0.131791	0.000294395	0.00465596	0.591702	0.0141774	0.327342	0.0537374	0.30271	0.116025	0.138241	0.974755	0.0627299	0.159373	0.00153242	0.0481011	0.0649557	0.116528	0.814091	0.084317	0.211598	0.425283	0.795215	0.250247	0.100051	0.809907	0.455172	0.681138	0.158594	0.171693
Mapk3	0.725375	0.120899	0.282175	0.427478	0.0326341	0.621593	0.0474423	0.00281605	0.000800837	0.00648657	0.743051	0.709414	0.923062	0.800105	0.49597	0.026337	0.476357	0.0056148	0.330979	0.777535	0.166215	0.28505	0.520877	0.153982	0.40809	0.0665946	0.906696	0.120497	0.0193544	0.319799	0.388835	0.666049	0.0980286	0.623087	0.000431554	0.0101036	0.852888	0.0296742	0.00393998	0.136023	0.0112793	0.965224	0.536118	0.96784	0.0291975	0.418194	0.494481	0.859698	0.40542
Mecom	0.199653	0.311688	0.400772	0.00115506	0.660085	0.696178	0.440085	0.89148	0.169308	0.477671	0.260066	0.00692605	0.51935	0.624085	0.650754	0.0239013	0.120267	0.0598697	0.892963	0.176919	0.174633	1.28879e-05	0.0619452	0.620265	7.0745e-19	0.377751	0.186124	0.0992581	0.622921	0.580702	0.714312	0.504804	0.923248	0.0209213	0.00420286	0.00104355	0.109639	0.0307232	0.601812	0.0600018	0.0110477	0.948602	0.169531	0.551419	0.338329	0.38611	0.357025	0.82905	0.0842736
Mll1	0.151508	1.82266e-05	0.0129944	0.000194134	0.0725564	0.0037251	0.000459183	0.173725	0.0922456	0.0450378	0.0249822	0.098962	0.494035	0.426929	0.00229683	1.1364e-07	0.150147	0.00033454	0.00146005	0.0683401	0.457453	1.84554e-07	0.0723254	0.00119711	7.75899e-08	8.41006e-06	0.410502	0.000661129	0.466059	1.83686e-08	7.24637e-05	0.264717	0.0233834	3.26154e-05	0.000416217	3.11752e-06	0.141911	0.00828786	0.745714	1.37591e-06	0.000375049	0.183359	0.27035	0.82138	0.424188	0.00357891	0.0178292	0.250541	0.724143
Mll2	0.0793936	0.000553684	0.00749799	0.00265696	0.0618096	0.110121	0.0128133	0.0680466	0.00349481	0.0540708	0.219093	0.311575	0.940393	0.781314	0.00427783	5.22891e-08	0.135457	0.000138627	0.00183918	0.00634401	0.325591	6.56584e-05	0.0109925	0.0746626	0.00123828	6.9586e-05	0.662638	0.00249745	0.0094011	6.67369e-05	0.00368581	0.851969	0.0616404	0.000761414	4.05863e-05	1.1964e-07	0.51752	3.4291e-05	0.00982871	0.000387814	2.1301e-07	0.493886	0.0557321	0.256068	0.518587	0.00398167	0.136591	0.436045	0.210642
Mll3	0.337494	0.397208	0.0601343	0.172669	0.583443	0.546556	0.128925	0.799018	0.0961345	0.0228752	0.665879	0.00571612	0.0403866	0.753008	0.311235	0.188599	0.416839	0.466925	0.309541	0.685275	0.66332	0.0867789	0.349058	0.73915	0.0655931	0.664343	0.358509	0.520266	0.452473	0.193947	0.0455368	0.876673	0.0523022	0.0305336	0.279846	0.220884	0.994202	0.728194	0.636943	0.06801	0.280586	0.285906	0.791779	0.679761	0.830513	0.43855	0.353579	0.685965	0.59089
Mll5	0.0271828	0.184619	0.0378967	0.0164305	0.283557	0.665367	0.314871	0.895188	0.808998	0.425832	0.820286	0.831427	0.977934	0.326874	0.492846	0.076656	0.837102	0.0208528	0.478694	0.28473	0.438132	0.239543	0.114527	0.309315	0.868547	0.946176	0.726432	0.955323	0.267472	0.185886	0.758002	0.448087	0.996073	0.232213	0.0277187	0.0781584	0.804276	0.474317	0.866518	0.0909003	0.315441	0.367739	0.222774	0.149065	0.602467	0.259866	0.0848835	0.0702349	0.283983
Mtf2	0.0249822	0.264819	0.732605	0.341321	0.146185	0.030345	0.0825927	0.24966	0.992519	0.780234	0.00561917	0.0871798	0.235952	0.338209	0.198486	0.0115069	0.566608	0.780234	0.463612	0.424599	0.00851212	0.999626	0.550005	0.215808	0.284837	0.171244	0.396945	0.0117135	0.000131188	0.0550812	0.00273662	0.0241328	0.679245	0.000143906	0.153637	0.115191	0.0394404	0.161869	0.00717713	0.334641	0.00237081	0.939647	0.416162	0.869101	0.0017323	0.533176	0.03513	0.00249533	0.017603
Nanog	0.837835	0.0352578	0.297405	0.845538	0.19807	0.00118402	0.0484611	0.00152832	0.0476337	0.118897	5.37795e-06	0.894817	0.0665226	0.646868	0.0198871	0.457881	0.862093	0.326057	0.00272511	0.0271143	0.668612	0.141456	0.267472	0.183437	0.0669914	0.0384209	0.554725	0.73561	0.015389	0.00572945	0.00376477	0.520724	0.652108	0.09527	0.100201	0.260569	0.000443393	0.0316081	3.96188e-05	0.143609	0.0425598	0.561523	0.404222	0.891109	0.00310794	0.0419398	0.000411631	0.446818	0.00275977
Nf2	0.524245	0.00987885	0.00534955	0.00688932	0.0195738	0.987657	0.0128945	0.00138077	0.0358162	0.659574	0.936663	0.0320585	0.78582	0.926786	0.0998525	0.000781271	0.630249	0.0186965	0.105225	0.0296004	0.95495	8.00092e-05	0.281645	0.184777	0.00362904	0.0040992	0.782575	0.0555765	0.0634187	0.0125281	0.0101476	0.649909	0.295979	0.00011303	8.4821e-05	0.000299314	0.441343	0.00050717	0.0109531	0.0337907	0.000161401	0.325591	0.0596718	0.937409	0.203439	0.24849	0.514022	0.238784	0.293466
Nsd1	0.0529262	0.00121921	0.0462539	0.000144222	0.019522	0.968027	0.0530458	0.0106812	0.322455	0.555987	0.9856	0.0307803	0.307178	0.586514	0.0214064	3.81613e-05	0.0676812	0.00250171	0.0538585	0.01259	0.769453	0.00010171	0.0629015	0.0135984	0.0035468	0.776456	0.407021	0.0112471	0.0751768	0.00596498	0.549848	0.119581	0.113866	0.00138077	1.65398e-05	4.67127e-07	0.281327	1.98455e-05	0.0775059	0.00629067	7.62405e-06	0.408893	0.599032	0.694097	0.734726	0.540468	0.0179974	0.508119	0.00599269
Pax6	0.0505526	0.0936538	0.0562636	0.0786506	0.247128	0.251424	0.0368221	0.309879	0.27035	0.414675	0.897599	0.0753754	0.630583	0.539224	0.116528	0.0034322	0.164394	0.0199002	0.266756	0.480305	0.443725	9.31142e-07	0.0166437	0.320029	1.56315e-10	0.0359677	0.753542	0.0659136	0.868362	0.153913	0.297845	0.799018	0.846089	0.00693658	0.015117	0.00113715	0.478401	0.0227275	0.738265	0.109586	0.0453262	0.245386	0.336065	0.16968	0.386888	0.140809	0.438272	0.852888	0.0854091
Pcgf1	0.859698	0.0691894	0.0519484	0.967279	0.579253	0.238121	0.33322	0.228607	0.775198	0.561523	0.252506	0.0226099	0.000167654	0.433964	0.00010321	0.0587882	0.150351	0.761217	0.00214205	0.906324	0.249954	0.364729	0.370384	0.111791	0.33666	0.115524	0.542962	0.0357298	0.463037	0.050783	0.839851	0.0662713	0.129531	0.327459	0.377878	0.221963	0.245193	0.141197	0.0428601	0.231192	0.0887981	0.00244483	0.319684	0.0604331	0.775198	0.239353	0.251817	0.00463748	0.380183
Pdgfra	0.0247596	0.00979303	0.481771	1.3904e-06	0.0228308	0.550633	0.39144	0.00371903	0.000113536	0.0332183	0.274081	0.0774652	0.0942692	0.344572	0.0434406	1.74068e-15	0.0059742	1.21706e-07	0.247225	0.00446691	0.892036	0.000352101	0.000369751	0.322803	0.00107295	0.0792694	0.489583	7.9919e-06	4.77469e-06	0.0154842	0.589592	0.0670637	0.0698227	0.289454	2.82144e-17	5.65382e-20	0.306505	0.00330449	0.00675441	0.00222109	2.20195e-13	0.0912236	0.142562	0.82905	0.0560442	0.505256	0.977186	0.893519	0.000143275
Pecam1	0.0967142	0.049526	0.567883	0.00285653	0.0764146	0.637614	0.13997	0.00768611	4.97064e-06	0.0566097	0.502401	0.357025	0.487218	0.7639	0.10476	2.96994e-11	0.0687084	1.36095e-08	0.160653	0.00177562	0.706794	0.000361563	0.00241374	0.502251	0.00217373	0.00995809	0.752652	0.000146614	4.72849e-06	0.00726441	0.947296	0.266041	0.316699	0.187878	5.9565e-12	2.85103e-16	0.178302	1.26712e-05	0.00109701	0.0271143	2.19092e-11	0.433271	0.0376707	0.302599	0.00277374	0.133521	0.181479	0.907067	0.000629863
Phc2	0.166875	0.265327	0.598705	0.149402	0.0986665	0.0451687	0.0305715	0.293684	0.0104528	0.0915942	0.137097	0.113866	0.729605	0.460885	0.406087	0.00935309	0.246547	0.468369	0.0997037	0.0730591	0.68355	0.0103029	0.106472	0.283344	0.023459	0.0378967	0.0673901	0.262082	0.126405	0.0138757	0.00740824	0.135081	0.243171	0.00459339	0.0653091	0.116081	0.39945	0.10035	0.417516	0.208911	0.0648852	0.884072	0.717116	0.442603	0.571075	0.00403679	0.345418	0.834538	0.161367
Phf19	0.867255	0.528701	0.311235	0.36799	0.899083	0.115247	0.258863	0.40662	0.421867	0.950096	0.0554523	0.120957	0.983356	0.085497	0.951963	0.380825	0.0602669	0.846089	0.19134	0.763363	0.136527	0.0269437	0.677869	0.943377	0.0311823	0.0094011	0.966532	0.287193	0.358261	0.0416204	4.76007e-05	0.000902114	0.331803	3.12072e-05	0.992519	0.48324	0.122113	0.535188	0.216958	0.68355	0.398658	0.8243	0.306841	0.558514	0.771965	0.668099	0.26067	0.0837535	0.0113277
Phf2	0.029034	0.00419948	0.198153	8.61879e-05	0.0516843	0.274914	0.13952	0.0960863	0.0169966	0.864305	0.651431	0.0679734	0.470975	0.827588	0.147787	0.000378876	0.0239474	0.0352578	0.106576	0.00640757	0.42542	0.000739181	0.00301112	0.0699724	0.0179251	0.00634888	0.667928	0.0955575	0.118556	0.000100796	0.00913631	0.767302	0.613482	0.000170772	0.00812308	0.00217749	0.338209	0.0415225	0.722736	0.000308423	0.000744149	0.988218	0.227414	0.736318	0.814273	0.0525096	0.0462004	0.0811913	0.60263
Phf8	0.946923	0.0032773	0.0772623	0.239733	0.784558	0.158312	0.00589618	0.185648	0.0222025	0.739859	0.559622	0.416703	0.898898	0.0530458	0.184067	0.621593	0.416162	0.151372	0.0597377	0.0941743	0.0902564	0.867071	0.561999	0.0179011	0.9266	0.0738378	0.000409562	0.51296	0.00536632	0.0351513	0.396155	0.212121	0.4101	0.563904	0.748913	0.399714	0.00275281	0.736495	0.851785	0.0241949	0.32945	0.401169	0.880556	0.527009	0.0299708	0.230544	0.0159133	0.301156	0.412787
Pou5f1	0.0101918	0.361984	0.688556	9.22217e-06	0.93368	0.145455	0.0600349	0.0454577	0.000106392	0.150487	0.213784	0.0508119	0.154882	0.248782	0.610349	4.08671e-08	0.0980286	4.40429e-05	0.214574	0.00263013	0.0160549	0.00389235	7.29179e-06	0.811726	0.000820847	0.0556698	0.979429	0.00268857	0.0292704	0.0644284	0.840584	0.430369	0.439666	0.035881	2.36946e-14	1.01568e-10	0.222955	0.000325729	0.0520956	0.0560442	2.5875e-06	0.0653446	0.0588207	0.441483	0.0394404	0.237082	0.287623	0.375582	0.0125369
Prdm10	0.531477	0.033381	0.770709	0.264209	0.0356221	0.0910387	0.0356867	0.182182	0.771068	0.310444	0.128382	0.334167	0.186045	0.902424	0.719222	0.892036	0.762827	0.476503	0.572354	0.000425957	0.383526	0.857488	0.118727	0.906138	0.345781	0.54343	0.57861	0.0757737	0.725727	0.0916406	0.959993	0.732959	0.901867	0.456169	0.468948	0.896486	0.995511	0.720451	0.573955	0.992145	0.475628	0.828867	0.795034	0.0187839	0.769812	0.00719343	0.64417	0.0464681	0.929767
Prdm14	0.051919	0.0612358	0.0121277	0.00572501	0.00687886	0.749447	0.0922456	0.0021869	0.00257282	0.366358	0.477963	0.0249503	0.226499	0.487366	0.335234	8.00537e-09	0.0301013	0.000355351	0.336541	0.00472303	0.562634	1.61e-05	0.157046	0.574116	0.000615339	0.296966	0.187239	0.0189346	1.53913e-05	0.0637654	0.134081	0.683722	0.215014	0.000443837	6.29276e-09	1.42163e-09	0.0505238	9.58129e-09	0.00270907	0.090394	7.82323e-10	0.437436	0.436184	0.0818684	0.000250438	0.0893427	0.568999	0.975503	0.0109217
Prdm15	0.000370503	0.279635	0.732782	0.0172277	0.27356	0.0445432	0.37967	0.0897073	0.0138275	0.896115	0.0356436	0.633592	0.122811	0.784558	0.531322	0.0571799	0.0397695	0.00170195	0.112716	0.000876173	0.0776279	0.110067	0.0900273	0.288161	0.512809	0.304269	0.00114344	0.493886	0.00373422	0.186045	0.610843	0.25221	0.156275	0.220525	0.00153517	0.00171859	0.0176385	0.00631487	0.0232329	0.932376	0.000418317	0.990275	0.142301	0.59528	0.00209984	0.9266	0.00756024	0.278897	0.00892394
Prdm2	0.160083	0.325824	0.943004	0.0254811	0.357396	0.337255	0.558831	0.780774	0.0662713	0.266756	0.820651	0.0772217	0.490472	0.748558	0.291401	0.504353	0.316813	0.0282457	0.961487	0.342523	0.0184486	0.103172	0.387666	0.696699	0.545774	0.146584	0.502701	0.0913624	0.0942217	0.299829	0.0420138	0.000810786	0.218113	5.84839e-06	0.388185	0.319108	0.372028	0.361735	0.701392	0.49776	0.215014	0.773222	0.0314139	0.401434	0.842969	0.465627	0.892778	0.0101697	0.266041
Prdm4	0.950656	0.0686346	0.525933	0.424736	0.255869	0.790153	0.526701	0.24471	0.253393	0.0405302	0.229343	0.572835	0.352599	0.996633	0.19199	0.502701	0.605746	0.992145	0.368242	0.67135	0.964476	0.432303	0.0761737	0.143085	0.279424	0.970643	0.510537	0.473444	0.509025	0.0224637	0.104812	0.918595	0.876488	0.838202	0.326291	0.366232	0.977373	0.649063	0.501501	0.00719887	0.179614	0.0562322	0.876673	0.108099	0.773222	0.367864	0.104348	0.432165	0.19452
Prdm6	0.323846	0.15185	0.489583	0.0536468	0.520113	0.58312	0.220794	0.919525	0.0698601	0.492252	0.496418	0.351497	0.328746	0.149876	0.136591	0.000326399	0.468948	0.0109846	0.568042	0.110765	0.210816	1.47118e-05	0.0914551	0.947483	4.60366e-05	0.199152	0.949162	0.116193	0.0733698	0.0890701	0.90651	0.453182	0.372281	0.00425727	0.00341811	0.000105559	0.45304	0.0842736	0.332866	0.0252064	0.00386716	0.235483	0.164322	0.145587	0.412653	0.188198	0.720275	0.839301	0.142106
Rbp2	0.913759	0.0181305	0.162516	0.510385	0.273977	0.0256438	0.190531	0.938341	0.944497	0.0418659	0.677697	0.469092	0.9856	0.298615	0.00638306	0.0160003	0.780594	0.164757	0.454035	0.562951	0.956444	0.00260354	0.265939	0.0373338	0.00590531	0.00873522	0.771068	0.0269948	0.93424	0.0305715	0.536428	0.488548	0.0751768	0.112552	0.105173	0.1003	0.714662	0.457738	0.993267	0.00264799	0.217225	0.228975	0.726432	0.82905	0.146784	0.216781	0.0746231	0.934799	0.863383
Ring1	0.134393	0.0929007	0.129107	0.0125811	0.168864	0.088256	0.0580439	0.86744	0.322224	0.28441	0.585543	0.254481	0.460598	0.0707624	0.971391	0.485595	0.9212	0.267575	0.120727	0.579414	0.00255108	0.0656998	0.0753356	0.916921	0.125513	0.332275	0.631251	0.717116	0.0544364	0.00788425	0.407021	0.473444	0.989901	0.000277179	0.0689671	0.106628	0.0788565	0.893705	0.253492	0.0273892	0.953456	0.307852	0.192233	0.0211004	0.210729	0.834538	0.133087	0.0419152	0.10045
Rnf2	0.0877166	0.966905	0.974382	0.00365882	0.763363	0.164322	0.942258	0.00985733	6.68923e-05	0.510537	0.1003	0.00918335	0.888701	0.163814	0.822658	0.0856289	0.0995054	0.000820847	0.779514	0.00802082	0.521489	0.0013173	0.169977	0.955137	0.00667254	0.326524	0.0157943	0.827953	0.529934	0.943751	0.182887	0.425557	0.691671	0.000296231	0.00385775	0.0109846	0.142106	0.442323	0.704179	0.620431	0.165704	0.621095	0.0758536	0.621759	0.115302	0.19134	0.27066	0.518892	0.672549
Satb1	0.269835	0.978495	0.602794	0.0064965	0.0309712	0.290318	0.927345	0.0452999	0.0704606	0.745359	0.154882	0.0285839	0.406887	0.644844	0.538757	0.00702128	0.0220873	0.000471243	0.231748	0.0392067	0.99308	0.000100229	0.240113	0.230174	0.0141186	0.469816	0.0196387	0.18692	0.0552665	0.853072	0.566131	0.200574	0.493291	0.00733602	5.4428e-05	2.03629e-06	0.00460437	0.00933257	0.231748	0.455315	0.00470805	0.840584	0.130871	0.933121	0.0201116	0.0244915	0.314301	0.686656	0.000260891
Satb2	0.542182	0.266143	0.535498	0.808453	0.951963	0.186204	0.32315	0.0123264	0.0107274	0.862277	0.00839933	0.211686	0.112716	0.414135	0.309992	0.000360827	0.426792	0.0185103	0.732605	0.161439	0.461745	0.220256	0.807727	0.423095	0.257463	0.225769	0.390918	0.016825	3.20303e-06	0.345781	0.294775	0.948976	0.0412543	0.0105057	9.08241e-05	0.0457748	0.64316	0.200993	0.00133171	0.629081	0.000497714	0.0395107	0.269732	0.728723	0.000876999	0.672892	0.0019725	0.206932	0.898156
Scmh1	0.0603333	0.00885846	0.133521	5.01586e-05	0.0861581	0.617118	0.00891081	0.064009	0.0193159	0.103324	0.454461	0.298065	0.202256	0.0660208	0.0186965	2.65754e-12	0.0101182	1.01779e-07	0.084404	0.000427242	0.500602	1.93398e-07	0.027441	0.267985	2.54677e-06	0.0207436	0.840768	1.52531e-05	0.00382653	0.00446334	0.231377	0.648725	0.0164194	0.000160176	1.52329e-10	5.46223e-11	0.2636	2.01238e-05	0.0215327	0.000358993	4.93094e-10	0.658724	0.330508	0.996073	0.291944	0.0412543	0.49463	0.477671	0.0131593
Scml2	0.1702	0.616621	0.690978	0.0151794	0.965784	0.464043	0.161582	0.392616	0.816459	0.889071	0.490916	0.577646	0.250737	0.656007	0.951029	0.0638697	0.568999	0.198236	0.823753	0.126107	0.130139	0.0839699	0.072095	0.739505	0.000605827	0.351864	0.821928	0.268395	0.884442	0.974942	0.815548	0.513415	0.940766	0.263093	0.0186965	0.00618992	0.111954	0.0123875	0.494779	0.224313	0.255671	0.816823	0.368871	0.949349	0.764795	0.336779	0.661446	0.714838	0.0466832
Setd1a	0.0202847	0.0605663	0.155926	0.000920081	0.513264	0.898341	0.32026	0.0957495	0.0580117	0.614638	0.178225	0.360865	0.109053	0.96429	0.840768	0.0120506	0.171469	0.000917495	0.308977	0.107414	0.0543449	0.0196387	0.0460405	0.253393	0.0963274	0.0676812	0.941325	0.964103	0.500901	0.0878961	0.597073	0.911899	0.948976	0.000785	1.95709e-05	0.000100116	0.604269	0.0915014	0.793045	0.010961	0.011024	0.389615	0.176079	0.674263	0.476503	0.581024	0.114416	0.0229196	0.560731
Setd1b	0.00804478	0.0618096	0.0145149	0.00134261	0.481037	0.0144548	0.0587882	0.513567	0.155857	0.197738	0.220256	0.168125	0.325242	0.5464	0.259966	0.204712	0.787264	0.704527	0.00824486	0.976999	0.0752959	0.82211	0.634764	0.144728	0.723439	0.177456	0.00316263	0.985974	0.435351	0.00566746	0.487809	0.54593	0.00427783	0.0104077	0.165048	0.219183	0.00128422	0.719397	0.576521	0.000977772	0.59349	0.924179	0.63309	0.196578	0.106681	0.602958	0.00314953	0.0432885	0.972325
Setd2	0.0653091	0.913945	0.886293	0.248587	0.0105057	0.745536	0.395367	0.138496	0.698783	0.0399822	0.420096	0.0209076	0.0662713	0.869101	0.220345	8.07469e-05	0.18892	0.279741	0.999252	0.198902	0.000747717	0.667416	0.0623877	0.565653	0.758002	0.422276	0.991771	0.000121797	3.49418e-07	0.328864	0.566449	0.221333	0.0184979	0.00968668	0.461028	0.844987	0.206847	0.0159241	0.00172772	0.698783	0.00125533	0.431335	0.233237	0.230266	0.110926	0.302821	0.12784	0.0967142	0.0687084
Setd3	0.512505	0.018535	0.209516	0.0420138	0.163887	0.736672	0.0976377	0.689075	0.963355	0.369249	0.641477	0.0331372	0.537515	0.847007	0.216516	0.510083	0.276063	0.103172	0.185489	0.878707	0.984104	9.80373e-06	0.252604	0.976251	0.0020089	0.0661638	0.28612	0.318763	0.0760536	0.00287094	0.124451	0.41427	0.924365	3.80684e-06	0.0958938	0.0510723	0.951402	0.672549	0.941139	0.00140591	0.330273	0.270556	0.736672	0.257463	0.9684	0.549534	0.113701	0.284944	0.0997037
Setd4	0.706969	0.621759	0.944497	0.37839	0.54593	0.635266	0.226499	0.00323688	0.018597	0.186045	0.77412	0.298615	0.906882	0.160154	0.167389	0.0237632	0.634094	0.417787	0.925855	0.161654	0.59089	0.786903	0.48648	0.1738	0.465051	0.881481	0.0362288	0.131239	0.0192775	0.910412	0.910412	0.353089	0.487661	0.577646	2.29118e-05	0.0058507	0.0521546	0.00287817	0.300824	0.713787	0.0422613	0.264615	0.109266	0.520266	0.020365	0.149132	0.110014	0.380183	0.296966
Setd5	0.0464681	1.04057e-05	0.00563669	0.0012784	0.0284055	0.0438994	0.000436779	0.697915	0.0282457	0.0928537	0.0643583	0.0531356	0.243171	0.611338	0.0173092	1.31543e-06	0.194274	1.77905e-05	0.0115809	0.182887	0.347963	4.35481e-07	0.0199002	0.00910952	5.9291e-06	1.6434e-05	0.947669	0.00460804	0.156625	1.0447e-05	0.000907215	0.874086	0.105639	1.76855e-06	0.000202625	3.00827e-06	0.235576	0.00277842	0.422003	2.86135e-06	2.57024e-05	0.531477	0.139649	0.863198	0.667587	0.00311311	0.00766883	0.159231	0.291293
Setd6	0.924179	0.00750363	0.243844	0.0123962	0.000475958	0.0479082	0.215808	0.0425598	0.0781175	0.00876104	0.296417	0.205649	0.870577	0.430369	0.00793744	1.40604e-05	0.00183274	0.330626	0.462319	0.0732531	0.0624219	0.0164864	0.260268	0.101753	0.0131041	0.0134476	0.221603	0.000162988	0.0041224	0.00503559	0.263093	0.0450116	0.318878	0.478401	0.00452073	0.0119825	0.743406	0.0540708	0.387017	0.0256438	1.31421e-05	0.570276	0.478694	0.738265	0.924179	0.00562793	0.0736815	0.586999	0.415486
Setd7	0.169457	0.655498	0.995885	0.00510346	0.245772	0.238784	0.85013	0.00381721	0.00166026	0.522407	0.945616	0.168125	0.135645	0.189322	0.170126	0.00142119	0.146451	0.00319162	0.790514	0.0758536	0.961113	2.5139e-06	0.395367	0.777175	3.90486e-05	0.33666	0.340002	0.18454	0.018709	0.112226	0.963916	0.689248	0.101351	0.0777908	0.00241993	8.15459e-06	0.308639	0.0291611	0.18109	0.0498663	0.00105718	0.454888	0.203016	0.883146	0.000820069	0.174254	0.935358	0.457595	0.0961345
Setd8	0.0844475	0.258963	0.774838	0.0776686	0.112552	0.478109	0.966532	0.636775	0.0758936	0.276587	0.955137	0.19957	0.410905	0.697046	0.305051	0.16051	0.492697	0.688729	0.991023	0.41427	0.0689671	0.0809385	0.690113	0.13997	0.235858	0.00408929	0.910041	0.000200471	0.0528964	0.215808	0.0270801	0.0208391	0.249367	1.05719e-05	0.826492	0.756574	0.496716	0.26492	0.126464	0.715714	0.230082	0.248197	0.518587	0.0836671	0.314643	0.26645	0.753899	0.123922	0.730663
Setdb1	0.00131372	0.00245319	0.0618774	4.19407e-06	0.52103	0.0915942	0.0128133	0.713612	0.0310862	0.617283	0.116137	0.123161	0.86744	0.362856	0.0467101	0.000356076	0.0597377	0.000493292	0.0200189	0.0156975	0.164031	8.80148e-06	0.011143	0.12778	4.1227e-05	0.00518843	0.359004	0.499404	0.677525	5.25942e-05	0.000435468	0.082166	0.366859	9.41498e-09	0.00294643	7.85525e-05	0.547496	0.0491876	0.858777	0.00183435	0.0130126	0.252407	0.886478	0.941885	0.661106	0.0405062	0.105225	0.0986665	0.378262
Setdb2	0.284517	0.221693	0.116864	0.00307963	0.689075	0.452047	0.09599	0.72256	0.00910284	0.832525	0.629415	0.00381721	0.14866	0.305162	0.337613	0.0231132	0.450914	0.0569259	0.238879	0.41508	0.118217	0.00503956	0.0189977	0.79413	0.00370692	0.0501799	0.793587	0.386888	0.841868	0.0845345	0.0467371	0.00869661	0.908182	0.000418738	0.00228895	0.000648457	0.858409	0.152467	0.495076	0.0338113	0.0805605	0.27795	0.674263	0.718169	0.833989	0.357149	0.450348	0.639124	0.204542
Sfmbt1	0.972699	0.164104	0.178996	0.056013	0.177686	0.40064	0.227047	0.122636	0.0310478	0.617945	0.194438	0.0260546	0.19957	0.458881	0.263093	1.08976e-05	0.116528	0.00101677	0.195588	0.140421	0.741809	0.00193669	0.054162	0.171095	0.0427348	0.00750927	0.722912	0.0555765	0.0379875	0.0929476	0.693923	0.145853	0.177073	0.00692079	1.77377e-06	1.17678e-06	0.890924	0.00480618	0.0619452	0.203948	5.42356e-05	0.359376	0.00646674	0.569478	0.210642	0.9212	0.601484	0.56311	0.00979303
Sirt1	0.755503	0.0143652	0.0379421	0.400772	0.254976	0.000135756	0.0481563	0.519197	0.624916	0.0104002	0.0314915	0.995698	0.670152	0.738796	0.0210452	0.00515186	0.616952	0.306841	0.000374288	0.840951	0.249954	0.0332183	0.442183	0.00812308	0.00717713	0.000482632	0.0396046	0.0119741	0.59528	0.000135009	1.04879e-06	0.135018	0.0013161	0.205564	0.636775	0.185965	0.000289851	0.907253	0.909669	0.00281605	0.181948	0.598869	0.81737	0.323266	0.269629	0.00711228	0.0931355	0.112117	0.0739943
Smyd1	0.777355	0.025939	0.204882	0.173347	0.0673174	0.122462	0.0245544	0.794672	0.0327142	0.461315	0.00682157	0.827405	0.526087	0.588295	0.00454967	0.651431	0.551262	0.752295	0.0435931	0.796663	0.891109	0.218647	0.68286	0.0112632	0.529009	0.00264128	0.426792	0.706969	0.306281	0.000280371	0.000963275	0.841318	0.212296	2.66788e-05	0.4924	0.929208	0.535963	0.0293984	0.914316	0.101602	0.90391	0.0482393	0.988405	0.648388	0.00183757	0.105018	0.00914973	0.0733698	0.507817
Smyd2	0.872424	0.2826	0.199904	0.0219582	0.444146	0.00191649	0.0622172	0.558198	0.509176	0.547966	0.0378288	0.00535793	0.0687084	0.868731	0.997382	0.413057	0.400507	0.653971	0.266654	0.901125	0.300271	0.303266	0.0116139	0.217757	0.824848	0.156136	0.305162	0.859698	0.103019	0.0584312	0.00110208	0.632254	0.61596	0.00475312	0.363106	0.751761	0.0624902	0.861908	0.354439	0.0820383	0.363979	0.526548	0.0466024	0.0564837	0.163597	0.616787	0.142497	0.095031	0.637278
Smyd3	0.0728654	0.133894	0.818645	0.181636	0.535498	0.297625	0.0255786	0.823753	0.10115	0.112661	0.974569	0.00195366	0.113262	0.446678	0.128623	0.544992	0.00964442	0.159089	0.598052	0.604433	0.0812334	0.0742296	0.0504951	0.796482	0.76784	0.537049	0.296856	0.111845	0.132407	0.693056	0.0459341	0.255274	0.148324	0.000307151	0.337136	0.183044	0.816823	0.731546	0.397471	0.0411814	0.409295	0.936663	0.0607331	0.881481	0.879262	0.776636	0.567723	0.0782402	0.625582
Smyd4	0.191502	0.410234	0.0540101	0.00759439	0.506008	0.979055	0.484564	0.117426	0.028175	0.884442	0.198319	0.0136649	0.516911	0.950469	0.713787	0.0444138	0.881666	0.000215087	0.886664	0.114416	0.498358	0.04123	0.0787741	0.461602	0.108734	0.631753	0.592352	0.188278	0.983543	0.0408909	0.182182	0.357025	0.805547	0.0148592	0.030008	0.000403412	0.92511	0.341802	0.893148	0.0229048	0.0938901	0.32153	0.552205	0.398922	0.546087	0.982421	0.53364	0.10476	0.208221
Smyd5	0.0365354	0.855279	0.736495	0.0012784	0.299939	0.560731	0.137033	0.00388919	1.39515e-05	0.986348	0.263397	0.0417185	0.770529	0.759073	0.404488	0.000503169	0.173649	0.00102626	0.768736	0.00653638	0.118387	0.000848501	0.0662355	0.0989127	0.00755456	0.0179251	0.0875374	0.558356	0.00748671	0.281751	0.176919	0.662127	0.521795	0.000182403	6.57613e-07	3.99325e-06	0.0207572	0.00149316	0.0482393	0.416432	0.000607008	0.992893	0.00607185	0.87464	2.94176e-05	0.249758	0.0270119	0.492252	0.0769385
Sox17	0.0253839	0.000137109	0.0809385	0.00019749	0.0661638	0.0377836	0.0180699	0.299498	0.0150651	0.00548932	0.113207	0.043746	0.748202	0.42968	0.026337	2.60959e-08	0.00647665	1.93242e-05	0.0134945	0.353212	0.775018	1.19473e-05	0.0129671	0.0469531	3.41339e-08	0.00085252	0.932189	0.000882801	0.0581405	1.3006e-05	0.019393	0.93629	0.183516	0.00132209	1.38417e-06	9.47011e-09	0.818463	0.0308947	0.891851	4.34658e-05	6.56851e-06	0.955323	0.636104	0.496119	0.98934	0.0476337	0.159515	0.824483	0.256864
Sox2	0.115691	1.4392e-05	0.000263911	0.0172509	0.00993643	0.300271	0.00639286	0.0058507	0.136275	0.0479357	0.841685	0.673577	0.254778	0.384946	0.00130659	3.16355e-13	0.0739552	4.02138e-06	0.0342046	0.0167568	0.355546	3.52748e-06	0.346628	0.00156283	0.000527615	0.0213785	0.558356	2.42818e-06	0.000202841	6.58115e-05	0.321992	0.168347	0.00622813	0.0841867	1.04653e-09	4.60089e-10	0.724495	0.000133823	0.000295924	8.36264e-07	2.19644e-10	0.4853	0.964663	0.881481	0.334878	0.487513	0.0563578	0.340961	0.0683033
Ssu72	0.107204	8.92178e-08	0.000331126	0.37967	0.00263681	0.00104937	1.15409e-07	0.716415	0.486332	2.43166e-07	0.00169594	0.043746	0.642991	0.471556	7.12597e-06	4.10289e-05	0.996821	0.0970051	1.53913e-05	0.897414	0.523325	0.0136364	0.836003	9.98742e-06	0.0118473	0.000140007	0.00288058	0.000219939	0.447664	4.26508e-06	7.51176e-06	0.373422	8.33153e-06	0.0381011	0.110657	0.02099	0.000464251	0.0215468	0.146052	4.43905e-07	0.00312607	0.0764548	0.638285	0.122578	0.198486	6.35719e-06	0.00307963	0.883331	0.158665
Suv39h1	0.087468	0.0326129	0.0150851	0.000223442	0.782123	0.166762	0.0604812	0.40575	0.277632	0.608043	0.301098	0.39938	0.81027	0.0859131	0.425554	0.319335	0.959806	0.508267	0.343423	0.198233	0.793315	0.451832	0.341198	0.155784	0.665706	0.481768	0.468294	0.657787	0.421182	0.190851	0.237126	0.547571	0.742073	0.0123781	0.11505	0.092828	0.227731	0.636521	0.890182	0.228696	0.116666	0.482429	0.954483	0.332036	0.383588	0.862645	0.0514634	0.676578	0.94459
Suv39h2	0.935731	0.493589	0.798293	0.306505	0.745181	0.361362	0.760681	0.262486	0.13081	0.193701	0.649063	0.000348523	0.297625	0.524859	0.014405	0.190047	0.55079	0.546556	0.753721	0.809907	0.171095	0.570755	0.0157082	0.246353	0.853072	0.71852	0.846272	0.00265921	0.131055	0.534724	0.906696	0.773222	0.083064	0.0534659	0.598869	0.685447	0.324544	0.273664	0.577646	0.562951	0.169234	0.434241	0.0528367	0.0427598	0.819921	0.0441817	0.859698	0.104915	0.277006
Suv420h1	0.274393	1.43362e-05	0.145521	0.000315827	0.209689	0.171768	0.0348756	0.538291	0.27128	0.935917	0.488991	0.00198803	0.988031	0.135143	0.261577	0.00070932	0.023248	0.0166437	0.26431	0.89148	0.257463	0.000266684	0.0058825	0.0565467	0.000435468	0.23492	0.430231	0.13697	0.738442	0.000452354	0.608374	0.234358	0.872054	0.00101772	3.4124e-05	8.90845e-05	0.81482	0.194931	0.821745	1.28807e-06	0.00777298	0.583282	0.357272	0.51752	0.402627	0.349788	0.00499603	0.00728638	0.165412
Suv420h2	0.396813	0.752652	0.69375	0.587161	0.537204	0.572514	0.457738	0.0976377	0.600176	0.675808	0.03636	0.0546813	0.361113	0.43855	0.840768	0.579575	0.0661996	0.554409	0.817005	0.155647	0.0181913	0.933308	0.385334	0.822475	0.368493	0.778614	0.395367	0.218737	0.294994	0.915246	0.00166026	0.328044	0.897043	0.000181032	0.467502	0.984665	0.247517	0.805729	0.975316	0.0599027	0.218202	0.642823	0.624583	0.923993	0.0318228	0.524092	0.11884	0.00365882	0.63192
Suz12	0.480891	0.0668829	0.273249	0.0525986	0.304269	0.0415959	0.700696	0.0222025	0.201245	0.63192	0.257163	0.433133	0.431888	0.559306	0.110711	0.00975037	0.0717122	0.053496	0.551419	0.29565	0.0217588	0.639124	0.352599	0.110442	0.837652	0.536583	0.436462	0.0641485	0.00693131	0.263498	0.00140338	0.0405781	0.756039	0.295431	0.00414239	0.000800076	0.018709	0.0822938	0.00465226	0.286978	6.68145e-05	0.69219	0.962982	0.350276	0.68286	0.251522	0.467358	0.475773	0.000180253
Tada2a	0.621261	0.11125	0.125336	0.00796713	0.0106812	0.702611	0.0216879	0.425832	0.263397	0.694617	0.611832	0.00868378	0.464619	0.845538	0.985226	0.0106199	0.883887	0.0412057	0.958312	0.687347	0.500602	0.0106812	0.472717	0.843886	0.143806	0.605581	0.0388121	0.0100306	0.0732531	0.317157	0.642318	0.436601	0.243171	0.0481011	0.000922674	9.86575e-05	0.046818	0.0205131	0.656855	0.359376	0.0107351	0.382496	0.0110003	0.198486	0.731369	0.400772	0.462463	0.529625	0.0806444
Tada3	0.872793	0.878152	0.471411	0.158171	0.75586	0.664002	0.782035	0.0500371	0.25162	0.920642	0.00995086	0.103989	0.561682	0.882961	0.0851022	2.3249e-06	0.0365574	0.0156975	0.24966	0.0838833	0.404754	0.0658066	0.870762	0.812999	0.194438	0.798474	0.316241	0.000939252	0.000857365	0.691324	0.0175203	0.15343	0.0318033	0.159657	0.00270679	0.000154855	0.720803	0.186363	0.0257255	0.394711	4.48413e-05	0.953083	0.300492	0.119467	0.00711228	0.39945	0.560731	0.014385	0.0181427
Tbx3	0.0162749	0.0992087	0.605253	0.000166206	0.654311	0.657025	0.28913	0.574276	0.0327142	0.256566	0.166655	0.0607665	0.0427098	0.073292	0.487956	0.000268641	0.344934	0.000120316	0.69427	0.220345	0.0804767	0.46275	0.000101939	0.489583	0.0463877	0.77035	0.916735	0.0366014	0.114472	0.342643	0.298725	0.362233	0.407689	0.563586	2.52634e-11	5.9291e-06	0.965597	0.382882	0.618608	0.0207572	0.00305664	1.37591e-06	0.819374	0.315784	0.735433	0.788527	0.921014	0.0484055	0.296636
Tead4	0.801555	0.0749787	0.00342937	0.188759	0.0726722	0.747491	0.435767	0.00937364	0.134019	0.0247913	0.51935	0.656516	0.0594745	0.664173	0.029582	1.12957e-14	0.265531	0.000469837	0.176155	0.0173559	0.172293	0.0961345	0.63192	0.0685977	0.220435	0.206333	0.331803	2.49581e-06	3.35677e-09	0.0142957	0.948043	0.0551738	0.000133675	0.815002	1.27236e-07	1.97665e-08	0.640636	0.00168099	5.20094e-08	0.0101109	2.21549e-13	0.326524	0.82704	0.660765	0.0541316	0.547966	0.898898	0.327693	0.0159676
Tet1	0.00631972	0.00153105	0.0719416	1.11004e-05	0.0729041	0.795758	0.0303639	0.0165088	0.00212912	0.214574	0.340242	0.0243038	0.347356	0.317501	0.209516	1.01988e-11	0.0210176	2.93185e-06	0.202424	0.00025202	0.353089	1.58282e-06	0.002422	0.569478	2.14931e-06	0.0743082	0.736318	0.000453712	0.000635389	0.00433657	0.713437	0.128684	0.134705	0.00462274	8.95046e-13	2.71475e-15	0.125218	2.59595e-05	0.000955206	3.62661e-05	1.00125e-11	0.45375	0.146384	0.827953	0.0301574	0.150215	0.982234	0.380568	0.000628641
Tet3	0.00599269	0.413596	0.469527	0.136149	0.972886	0.180079	0.362981	0.181948	0.722384	0.131853	0.557092	0.992145	0.0159459	0.00312348	0.995137	0.433133	0.635769	0.405953	0.643497	0.12754	0.117483	0.0103178	0.151577	0.820104	0.0685977	0.239448	0.825578	0.72837	0.268395	0.79612	0.430094	0.0380556	0.235483	0.00236271	0.255571	0.189724	0.737202	0.247031	0.31305	0.60821	0.962795	0.609197	0.985226	0.36523	0.472572	0.3036	0.683377	0.464043	0.109053
Trim28	0.477379	0.00335119	0.139199	0.000221578	0.0303827	0.349179	0.000902962	0.0541925	0.0223038	0.180778	0.849028	0.161296	0.274497	0.317157	0.0936538	4.4949e-12	0.421321	0.00037277	0.084317	0.0013293	0.754612	0.007425	0.00344351	0.271486	0.00696823	0.292487	0.938341	1.78163e-06	0.00115718	0.00415576	0.685792	0.328746	0.0406501	0.0445692	5.61016e-10	2.47063e-10	0.0367779	2.75334e-08	0.00631487	0.00236473	1.26969e-09	0.360741	0.118556	0.265022	0.291185	0.000807713	0.841318	0.842602	0.00150121
Tspan8	0.150147	0.690978	0.632421	0.220166	0.109479	0.686828	0.473444	0.000453259	0.0011082	0.046899	0.144069	0.68131	0.107152	0.499255	0.264412	4.31488e-12	0.0254649	0.0250781	0.871685	0.00313127	0.312142	0.443866	0.493589	0.847742	0.468658	0.660085	0.0976865	9.85588e-06	7.57682e-23	0.602303	0.480305	0.000335915	0.0215327	0.122811	2.81038e-05	1.21842e-05	0.189563	0.00336781	4.88866e-06	0.582636	7.80635e-15	0.255671	0.555198	0.0502943	0.00033317	0.35789	0.0874479	0.0360329	0.0667747
Ube2e1	0.0141284	0.265124	0.0207981	0.00911621	0.419416	0.796482	0.413865	0.01304	0.648219	0.433825	0.465915	0.808635	0.0338113	0.706794	0.107257	0.00016352	0.00838067	0.0201249	0.598705	0.000724458	0.424325	0.00399782	0.229436	0.2385	0.007425	0.394056	0.847558	0.080184	0.0378288	0.263296	0.341321	0.17915	0.119638	0.111142	0.00226159	0.000288351	0.135143	0.000520375	0.0084118	0.0119317	0.000253346	0.689767	0.731546	0.949536	0.199403	0.752295	0.946923	0.7411	0.0952222
Whsc1	0.447946	0.855279	0.681654	0.248879	0.255373	0.808453	0.504503	0.623087	0.170721	0.143543	0.961487	0.801737	0.187958	0.796844	0.228791	0.164322	0.720451	0.530397	0.657535	0.409831	0.569159	0.89148	0.0205131	0.226956	0.247614	0.217402	0.129046	0.0330765	0.00273432	0.150419	0.220345	0.712036	0.47694	0.0891609	0.0794765	0.133832	0.320606	0.124509	0.203693	0.562316	0.118217	0.442603	0.349667	0.000757787	0.0262038	0.213959	0.122229	0.220704	0.482505
Whsc1l1	0.583605	0.129107	0.916921	0.0356221	0.52978	0.01237	0.0890247	0.926041	0.0781584	0.822658	0.205308	0.0462272	0.367613	0.22386	0.873717	0.445692	0.799924	0.170721	0.12581	0.764974	0.179614	0.21186	0.0057741	0.266756	0.098519	0.00743618	0.256566	0.450065	0.0318424	0.00116144	0.0337701	0.0493848	0.602958	1.71435e-05	0.023173	0.181557	0.351497	0.604761	0.0910387	0.132531	0.59528	0.846272	0.1623	0.0278059	0.150759	0.962608	0.432718	0.0487116	0.713612
Xist	0.438132	0.0235651	0.0443106	0.0871352	0.751049	0.39945	0.107994	0.145919	0.0573072	0.0886171	0.125573	0.873347	0.219272	0.487218	0.220077	0.563586	0.289023	0.809907	0.145654	0.573155	0.277845	0.476503	0.471991	0.000123569	0.606402	0.979803	0.0713691	0.378774	0.464187	0.0673538	0.302377	0.742164	0.0240091	0.399318	0.491955	0.773401	0.126345	0.883887	0.363855	0.284623	0.800467	0.251915	0.798112	0.665537	0.049526	0.715538	0.00503956	0.0760536	0.331568
Yap1	0.102765	0.0067905	0.0416449	0.00022064	0.10125	0.343245	0.0102881	0.135708	0.0301574	0.133211	0.744648	0.0371551	0.843886	0.243748	0.0120336	4.37982e-06	0.00547648	0.000730035	0.0370883	0.00925092	0.453324	3.54538e-07	0.00961634	0.308752	2.34933e-05	0.00407611	0.381338	0.00422998	0.252013	0.00156562	0.0094011	0.97326	0.0348544	1.12474e-05	0.000224415	1.12459e-06	0.913573	0.00244275	0.43341	0.00223259	2.10071e-05	0.859882	0.0678272	0.529009	0.911899	0.0783632	0.157116	0.925855	0.159444
Yy1	0.996259	0.484122	0.473589	0.00567187	0.00134626	0.855095	0.542182	0.0444915	0.130139	0.290643	0.776456	0.0261872	0.785099	0.561048	0.474317	0.00369183	0.0110003	0.11941	0.367236	0.452331	0.00900969	0.126762	0.132037	0.219004	0.0315109	0.884442	0.0427849	0.00226743	0.00717171	0.493589	0.0788977	0.00174766	0.87464	0.689248	0.000302114	0.00720431	0.0062955	0.0670999	0.146251	0.825761	0.00322618	0.6403	0.941885	0.401434	0.685102	0.901496	0.913387	0.244132	0.00468939
Zfp42	0.24645	0.0470615	0.044673	0.0199397	0.699827	0.0119825	0.39734	0.098519	0.884257	0.0438738	0.0537677	0.454177	0.719397	0.374565	0.24742	0.124568	0.887775	0.702263	0.749447	0.0836239	0.526087	0.699653	0.651431	0.339165	0.882591	0.232678	0.865411	0.335828	0.0971994	0.752117	0.0906699	0.105173	0.586676	0.612657	0.113317	0.145853	0.284944	0.0551429	0.0114252	0.0604331	0.00900307	0.605581	0.965411	0.249465	0.446959	0.421049	0.176766	0.66349	0.132037
ZP3	0.138304	0.00390184	0.0172858	0.3036	0.429956	0.115025	0.313846	0.268909	0.298946	0.385334	0.238974	0.290643	0.124392	0.750515	0.0138853	0.36012	0.58522	0.578771	0.0456161	0.33145	0.207877	0.00653138	0.933308	0.0139918	0.000564104	0.0148184	0.0896617	0.872608	0.361486	0.00373422	0.018597	0.34421	0.413326	0.0011164	0.326991	0.725727	0.0273892	0.434935	0.369627	0.0115726	0.468803	0.0530159	0.319914	0.889071	0.0224637	0.750693	9.45051e-05	0.874086	0.954203
[truncated: 107 more columns]
